# Supplementary material for: Autism, intelligence, language, and adaptive behavior, disentangling a complex relationship
Source: Front Psychiatry. 2024 Nov 6;15:1411783. doi: 10.3389/fpsyt.2024.1411783 (PMC11576159; doi:10.3389/fpsyt.2024.1411783)
Supplement: Supplementary file 1 [file DataSheet1.xlsx]

## Sheet: Sheet_S1
Explore
ICD11
Case Processing Summary
ICD11		Cases
		Valid		Missing		Total
		N	Percent	N	Percent	N	Percent
Age_Moths	6A02.0	13	1	0	0	13	1
	6A02.1	2	1	0	0	2	1
	6A02.2	8	1	0	0	8	1
	6A02.3	8	1	0	0	8	1
	6A02.5	25	1	0	0	25	1
ADOS_2_CS	6A02.0	13	1	0	0	13	1
	6A02.1	2	1	0	0	2	1
	6A02.2	8	1	0	0	8	1
	6A02.3	8	1	0	0	8	1
	6A02.5	25	1	0	0	25	1
IQ	6A02.0	13	1	0	0	13	1
	6A02.1	2	1	0	0	2	1
	6A02.2	8	1	0	0	8	1
	6A02.3	8	1	0	0	8	1
	6A02.5	25	1	0	0	25	1
VABS2_C_IQ	6A02.0	13	1	0	0	13	1
	6A02.1	2	1	0	0	2	1
	6A02.2	8	1	0	0	8	1
	6A02.3	8	1	0	0	8	1
	6A02.5	25	1	0	0	25	1
VABS2_DL_IQ	6A02.0	13	1	0	0	13	1
	6A02.1	2	1	0	0	2	1
	6A02.2	8	1	0	0	8	1
	6A02.3	8	1	0	0	8	1
	6A02.5	25	1	0	0	25	1
VABS2_S_IQ	6A02.0	13	1	0	0	13	1
	6A02.1	2	1	0	0	2	1
	6A02.2	8	1	0	0	8	1
	6A02.3	8	1	0	0	8	1
	6A02.5	25	1	0	0	25	1
VABS2_Tot_IQ	6A02.0	13	1	0	0	13	1
	6A02.1	2	1	0	0	2	1
	6A02.2	8	1	0	0	8	1
	6A02.3	8	1	0	0	8	1
	6A02.5	25	1	0	0	25	1
PEP_3_C_QI	6A02.0	13	1	0	0	13	1
	6A02.1	2	1	0	0	2	1
	6A02.2	8	1	0	0	8	1
	6A02.3	8	1	0	0	8	1
	6A02.5	25	1	0	0	25	1
PEP_2_M_QI	6A02.0	13	1	0	0	13	1
	6A02.1	2	1	0	0	2	1
	6A02.2	8	1	0	0	8	1
	6A02.3	8	1	0	0	8	1
	6A02.5	25	1	0	0	25	1
PEP_3_CB_QI	6A02.0	13	1	0	0	13	1
	6A02.1	2	1	0	0	2	1
	6A02.2	8	1	0	0	8	1
	6A02.3	8	1	0	0	8	1
	6A02.5	25	1	0	0	25	1
Age_M	6A02.0	13	1	0	0	13	1
	6A02.1	2	1	0	0	2	1
	6A02.2	8	1	0	0	8	1
	6A02.3	8	1	0	0	8	1
	6A02.5	25	1	0	0	25	1
Age_F	6A02.0	13	1	0	0	13	1
	6A02.1	2	1	0	0	2	1
	6A02.2	8	1	0	0	8	1
	6A02.3	8	1	0	0	8	1
	6A02.5	25	1	0	0	25	1
YoD_M	6A02.0	13	1	0	0	13	1
	6A02.1	2	1	0	0	2	1
	6A02.2	8	1	0	0	8	1
	6A02.3	8	1	0	0	8	1
	6A02.5	25	1	0	0	25	1
YoD_F	6A02.0	13	1	0	0	13	1
	6A02.1	2	1	0	0	2	1
	6A02.2	8	1	0	0	8	1
	6A02.3	8	1	0	0	8	1
	6A02.5	25	1	0	0	25	1
Descriptives
ICD11				Statistic	Std. Error
Age_Moths	6A02.0	Mean		61.5385	6.1296
		95% Confidence Interval for Mean	Lower Bound	48.1832
			Upper Bound	74.8937
		5% Trimmed Mean		59.765
		Median		64
		Variance		488.436
		Std. Deviation		22.1006
		Minimum		35
		Maximum		120
		Range		85
		Interquartile Range		28
		Skewness		1.42806	0.616336
		Kurtosis		3.48177	1.19087
	6A02.1	Mean		47.5	0.5
		95% Confidence Interval for Mean	Lower Bound	41.1469
			Upper Bound	53.8531
		5% Trimmed Mean
		Median		47.5
		Variance		0.5
		Std. Deviation		0.707107
		Minimum		47
		Maximum		48
		Range		1
		Interquartile Range
		Skewness
		Kurtosis
	6A02.2	Mean		73.625	8.00432
		95% Confidence Interval for Mean	Lower Bound	54.6978
			Upper Bound	92.5522
		5% Trimmed Mean		72.4167
		Median		70
		Variance		512.554
		Std. Deviation		22.6396
		Minimum		50
		Maximum		119
		Range		69
		Interquartile Range		31
		Skewness		1.16376	0.752101
		Kurtosis		1.39356	1.48088
	6A02.3	Mean		76.25	8.3618
		95% Confidence Interval for Mean	Lower Bound	56.4775
			Upper Bound	96.0225
		5% Trimmed Mean		76.6667
		Median		82
		Variance		559.357
		Std. Deviation		23.6507
		Minimum		40
		Maximum		105
		Range		65
		Interquartile Range		45.75
		Skewness		-0.496315	0.752101
		Kurtosis		-1.05946	1.48088
	6A02.5	Mean		69.96	4.40056
		95% Confidence Interval for Mean	Lower Bound	60.8777
			Upper Bound	79.0423
		5% Trimmed Mean		69.9667
		Median		72
		Variance		484.123
		Std. Deviation		22.0028
		Minimum		36
		Maximum		104
		Range		68
		Interquartile Range		47.5
		Skewness		-0.144282	0.463684
		Kurtosis		-1.28256	0.901721
ADOS_2_CS	6A02.0	Mean		5.69231	0.262742
		95% Confidence Interval for Mean	Lower Bound	5.11984
			Upper Bound	6.26477
		5% Trimmed Mean		5.60256
		Median		5
		Variance		0.897436
		Std. Deviation		0.947331
		Minimum		5
		Maximum		8
		Range		3
		Interquartile Range		1
		Skewness		1.42711	0.616336
		Kurtosis		1.70992	1.19087
	6A02.1	Mean		6.5	0.5
		95% Confidence Interval for Mean	Lower Bound	0.146898
			Upper Bound	12.8531
		5% Trimmed Mean
		Median		6.5
		Variance		0.5
		Std. Deviation		0.707107
		Minimum		6
		Maximum		7
		Range		1
		Interquartile Range
		Skewness
		Kurtosis
	6A02.2	Mean		7.25	0.559017
		95% Confidence Interval for Mean	Lower Bound	5.92813
			Upper Bound	8.57187
		5% Trimmed Mean		7.27778
		Median		7.5
		Variance		2.5
		Std. Deviation		1.58114
		Minimum		5
		Maximum		9
		Range		4
		Interquartile Range		3.25
		Skewness		-0.542105	0.752101
		Kurtosis		-1.024	1.48088
	6A02.3	Mean		7.5	0.377964
		95% Confidence Interval for Mean	Lower Bound	6.60626
			Upper Bound	8.39374
		5% Trimmed Mean		7.5
		Median		7
		Variance		1.14286
		Std. Deviation		1.06904
		Minimum		6
		Maximum		9
		Range		3
		Interquartile Range		1.75
		Skewness		0.467707	0.752101
		Kurtosis		-0.83125	1.48088
	6A02.5	Mean		7.88	0.225979
		95% Confidence Interval for Mean	Lower Bound	7.4136
			Upper Bound	8.3464
		5% Trimmed Mean		7.92222
		Median		8
		Variance		1.27667
		Std. Deviation		1.1299
		Minimum		5
		Maximum		10
		Range		5
		Interquartile Range		2
		Skewness		-0.500037	0.463684
		Kurtosis		0.417444	0.901721
IQ	6A02.0	Mean		95.6154	3.82726
		95% Confidence Interval for Mean	Lower Bound	87.2765
			Upper Bound	103.954
		5% Trimmed Mean		95.6838
		Median		101
		Variance		190.423
		Std. Deviation		13.7994
		Minimum		72
		Maximum		118
		Range		46
		Interquartile Range		21
		Skewness		-0.361211	0.616336
		Kurtosis		-0.73759	1.19087
	6A02.1	Mean		61.5	0.5
		95% Confidence Interval for Mean	Lower Bound	55.1469
			Upper Bound	67.8531
		5% Trimmed Mean
		Median		61.5
		Variance		0.5
		Std. Deviation		0.707107
		Minimum		61
		Maximum		62
		Range		1
		Interquartile Range
		Skewness
		Kurtosis
	6A02.2	Mean		75.875	1.65224
		95% Confidence Interval for Mean	Lower Bound	71.9681
			Upper Bound	79.7819
		5% Trimmed Mean		75.6944
		Median		74.5
		Variance		21.8393
		Std. Deviation		4.67325
		Minimum		71
		Maximum		84
		Range		13
		Interquartile Range		8.25
		Skewness		0.69864	0.752101
		Kurtosis		-0.620103	1.48088
	6A02.3	Mean		55.25	3.8301
		95% Confidence Interval for Mean	Lower Bound	46.1933
			Upper Bound	64.3067
		5% Trimmed Mean		55.8889
		Median		57.5
		Variance		117.357
		Std. Deviation		10.8332
		Minimum		34
		Maximum		65
		Range		31
		Interquartile Range		17
		Skewness		-1.24356	0.752101
		Kurtosis		0.995543	1.48088
	6A02.5	Mean		43.24	3.1991
		95% Confidence Interval for Mean	Lower Bound	36.6374
			Upper Bound	49.8426
		5% Trimmed Mean		43.2889
		Median		44
		Variance		255.857
		Std. Deviation		15.9955
		Minimum		16
		Maximum		69
		Range		53
		Interquartile Range		24.5
		Skewness		0.0855924	0.463684
		Kurtosis		-1.0793	0.901721
VABS2_C_IQ	6A02.0	Mean		87.6923	4.60683
		95% Confidence Interval for Mean	Lower Bound	77.6549
			Upper Bound	97.7297
		5% Trimmed Mean		89.047
		Median		94
		Variance		275.897
		Std. Deviation		16.6102
		Minimum		45
		Maximum		106
		Range		61
		Interquartile Range		21.5
		Skewness		-1.49062	0.616336
		Kurtosis		2.67906	1.19087
	6A02.1	Mean		74	19
		95% Confidence Interval for Mean	Lower Bound	-167.418
			Upper Bound	315.418
		5% Trimmed Mean
		Median		74
		Variance		722
		Std. Deviation		26.8701
		Minimum		55
		Maximum		93
		Range		38
		Interquartile Range
		Skewness
		Kurtosis
	6A02.2	Mean		63.75	5.49269
		95% Confidence Interval for Mean	Lower Bound	50.7619
			Upper Bound	76.7381
		5% Trimmed Mean		63.8333
		Median		61.5
		Variance		241.357
		Std. Deviation		15.5357
		Minimum		42
		Maximum		84
		Range		42
		Interquartile Range		29.75
		Skewness		0.028917	0.752101
		Kurtosis		-1.54226	1.48088
	6A02.3	Mean		55.875	7.13752
		95% Confidence Interval for Mean	Lower Bound	38.9974
			Upper Bound	72.7526
		5% Trimmed Mean		55.1389
		Median		49.5
		Variance		407.554
		Std. Deviation		20.188
		Minimum		38
		Maximum		87
		Range		49
		Interquartile Range		38.75
		Skewness		1.06514	0.752101
		Kurtosis		-0.553754	1.48088
	6A02.5	Mean		43.56	3.80442
		95% Confidence Interval for Mean	Lower Bound	35.7081
			Upper Bound	51.4119
		5% Trimmed Mean		42.9444
		Median		42
		Variance		361.84
		Std. Deviation		19.0221
		Minimum		20
		Maximum		80
		Range		60
		Interquartile Range		35.5
		Skewness		0.219116	0.463684
		Kurtosis		-1.22765	0.901721
VABS2_DL_IQ	6A02.0	Mean		91	4.54606
		95% Confidence Interval for Mean	Lower Bound	81.095
			Upper Bound	100.905
		5% Trimmed Mean		91.2222
		Median		89
		Variance		268.667
		Std. Deviation		16.3911
		Minimum		60
		Maximum		118
		Range		58
		Interquartile Range		22.5
		Skewness		-0.0990276	0.616336
		Kurtosis		-0.217023	1.19087
	6A02.1	Mean		75.5	17.5
		95% Confidence Interval for Mean	Lower Bound	-146.859
			Upper Bound	297.859
		5% Trimmed Mean
		Median		75.5
		Variance		612.5
		Std. Deviation		24.7487
		Minimum		58
		Maximum		93
		Range		35
		Interquartile Range
		Skewness
		Kurtosis
	6A02.2	Mean		63	4.71699
		95% Confidence Interval for Mean	Lower Bound	51.8461
			Upper Bound	74.1539
		5% Trimmed Mean		62.9444
		Median		61
		Variance		178
		Std. Deviation		13.3417
		Minimum		43
		Maximum		84
		Range		41
		Interquartile Range		20.75
		Skewness		0.199233	0.752101
		Kurtosis		-0.567841	1.48088
	6A02.3	Mean		66.625	7.38951
		95% Confidence Interval for Mean	Lower Bound	49.1516
			Upper Bound	84.0984
		5% Trimmed Mean		66.3611
		Median		67.5
		Variance		436.839
		Std. Deviation		20.9007
		Minimum		41
		Maximum		97
		Range		56
		Interquartile Range		40
		Skewness		0.107514	0.752101
		Kurtosis		-1.58078	1.48088
	6A02.5	Mean		58.96	3.70697
		95% Confidence Interval for Mean	Lower Bound	51.3092
			Upper Bound	66.6108
		5% Trimmed Mean		58.5444
		Median		62
		Variance		343.54
		Std. Deviation		18.5348
		Minimum		29
		Maximum		99
		Range		70
		Interquartile Range		31.5
		Skewness		0.00442693	0.463684
		Kurtosis		-0.625304	0.901721
VABS2_S_IQ	6A02.0	Mean		87.8462	4.23636
		95% Confidence Interval for Mean	Lower Bound	78.6159
			Upper Bound	97.0764
		5% Trimmed Mean		86.8291
		Median		86
		Variance		233.308
		Std. Deviation		15.2744
		Minimum		69
		Maximum		125
		Range		56
		Interquartile Range		21
		Skewness		1.06969	0.616336
		Kurtosis		1.74392	1.19087
	6A02.1	Mean		70	23
		95% Confidence Interval for Mean	Lower Bound	-222.243
			Upper Bound	362.243
		5% Trimmed Mean
		Median		70
		Variance		1058
		Std. Deviation		32.5269
		Minimum		47
		Maximum		93
		Range		46
		Interquartile Range
		Skewness
		Kurtosis
	6A02.2	Mean		69	5.93717
		95% Confidence Interval for Mean	Lower Bound	54.9608
			Upper Bound	83.0392
		5% Trimmed Mean		68.7778
		Median		70
		Variance		282
		Std. Deviation		16.7929
		Minimum		43
		Maximum		99
		Range		56
		Interquartile Range		21
		Skewness		0.248333	0.752101
		Kurtosis		0.878206	1.48088
	6A02.3	Mean		61.625	4.25079
		95% Confidence Interval for Mean	Lower Bound	51.5735
			Upper Bound	71.6765
		5% Trimmed Mean		61.8056
		Median		62
		Variance		144.554
		Std. Deviation		12.023
		Minimum		39
		Maximum		81
		Range		42
		Interquartile Range		12.25
		Skewness		-0.472605	0.752101
		Kurtosis		1.81774	1.48088
	6A02.5	Mean		57.84	3.05433
		95% Confidence Interval for Mean	Lower Bound	51.5362
			Upper Bound	64.1438
		5% Trimmed Mean		57.2
		Median		60
		Variance		233.223
		Std. Deviation		15.2717
		Minimum		38
		Maximum		90
		Range		52
		Interquartile Range		25.5
		Skewness		0.360121	0.463684
		Kurtosis		-0.643056	0.901721
VABS2_Tot_IQ	6A02.0	Mean		86.1538	5.21566
		95% Confidence Interval for Mean	Lower Bound	74.7899
			Upper Bound	97.5178
		5% Trimmed Mean		86.1154
		Median		83
		Variance		353.641
		Std. Deviation		18.8053
		Minimum		53
		Maximum		120
		Range		67
		Interquartile Range		22
		Skewness		0.422846	0.616336
		Kurtosis		0.144731	1.19087
	6A02.1	Mean		67.5	17.5
		95% Confidence Interval for Mean	Lower Bound	-154.859
			Upper Bound	289.859
		5% Trimmed Mean
		Median		67.5
		Variance		612.5
		Std. Deviation		24.7487
		Minimum		50
		Maximum		85
		Range		35
		Interquartile Range
		Skewness
		Kurtosis
	6A02.2	Mean		56.625	5.73192
		95% Confidence Interval for Mean	Lower Bound	43.0712
			Upper Bound	70.1788
		5% Trimmed Mean		56.75
		Median		59
		Variance		262.839
		Std. Deviation		16.2123
		Minimum		30
		Maximum		81
		Range		51
		Interquartile Range		23
		Skewness		-0.238014	0.752101
		Kurtosis		-0.317262	1.48088
	6A02.3	Mean		50.875	3.92081
		95% Confidence Interval for Mean	Lower Bound	41.6038
			Upper Bound	60.1462
		5% Trimmed Mean		50.8611
		Median		52.5
		Variance		122.982
		Std. Deviation		11.0897
		Minimum		36
		Maximum		66
		Range		30
		Interquartile Range		22
		Skewness		-0.0706907	0.752101
		Kurtosis		-1.38599	1.48088
	6A02.5	Mean		47.56	3.85058
		95% Confidence Interval for Mean	Lower Bound	39.6128
			Upper Bound	55.5072
		5% Trimmed Mean		47.2333
		Median		48
		Variance		370.673
		Std. Deviation		19.2529
		Minimum		20
		Maximum		81
		Range		61
		Interquartile Range		33
		Skewness		0.204805	0.463684
		Kurtosis		-1.20746	0.901721
PEP_3_C_QI	6A02.0	Mean		117.923	2.78149
		95% Confidence Interval for Mean	Lower Bound	111.863
			Upper Bound	123.983
		5% Trimmed Mean		117.526
		Median		115
		Variance		100.577
		Std. Deviation		10.0288
		Minimum		103
		Maximum		140
		Range		37
		Interquartile Range		12
		Skewness		0.716036	0.616336
		Kurtosis		0.587206	1.19087
	6A02.1	Mean		112	0
		95% Confidence Interval for Mean	Lower Bound	112
			Upper Bound	112
		5% Trimmed Mean		112
		Median		112
		Variance		0
		Std. Deviation		0
		Minimum		112
		Maximum		112
		Range		0
		Interquartile Range		0
		Skewness
		Kurtosis
	6A02.2	Mean		103.375	3.08184
		95% Confidence Interval for Mean	Lower Bound	96.0876
			Upper Bound	110.662
		5% Trimmed Mean		103.861
		Median		103
		Variance		75.9821
		Std. Deviation		8.71677
		Minimum		86
		Maximum		112
		Range		26
		Interquartile Range		11.75
		Skewness		-1.03411	0.752101
		Kurtosis		1.38584	1.48088
	6A02.3	Mean		96	3.84057
		95% Confidence Interval for Mean	Lower Bound	86.9185
			Upper Bound	105.082
		5% Trimmed Mean		96.4444
		Median		98
		Variance		118
		Std. Deviation		10.8628
		Minimum		74
		Maximum		110
		Range		36
		Interquartile Range		12.5
		Skewness		-1.0824	0.752101
		Kurtosis		2.00447	1.48088
	6A02.5	Mean		81.12	2.45107
		95% Confidence Interval for Mean	Lower Bound	76.0612
			Upper Bound	86.1788
		5% Trimmed Mean		81.2444
		Median		81
		Variance		150.193
		Std. Deviation		12.2553
		Minimum		60
		Maximum		100
		Range		40
		Interquartile Range		17.5
		Skewness		-0.263784	0.463684
		Kurtosis		-0.824662	0.901721
PEP_2_M_QI	6A02.0	Mean		111.462	3.53665
		95% Confidence Interval for Mean	Lower Bound	103.756
			Upper Bound	119.167
		5% Trimmed Mean		110.957
		Median		110
		Variance		162.603
		Std. Deviation		12.7516
		Minimum		92
		Maximum		140
		Range		48
		Interquartile Range		10.5
		Skewness		0.860528	0.616336
		Kurtosis		1.22585	1.19087
	6A02.1	Mean		108.5	1.5
		95% Confidence Interval for Mean	Lower Bound	89.4407
			Upper Bound	127.559
		5% Trimmed Mean
		Median		108.5
		Variance		4.5
		Std. Deviation		2.12132
		Minimum		107
		Maximum		110
		Range		3
		Interquartile Range
		Skewness
		Kurtosis
	6A02.2	Mean		97.875	3.51749
		95% Confidence Interval for Mean	Lower Bound	89.5574
			Upper Bound	106.193
		5% Trimmed Mean		98.1944
		Median		101
		Variance		98.9821
		Std. Deviation		9.94898
		Minimum		83
		Maximum		107
		Range		24
		Interquartile Range		20.25
		Skewness		-0.632326	0.752101
		Kurtosis		-1.44473	1.48088
	6A02.3	Mean		93	3.39643
		95% Confidence Interval for Mean	Lower Bound	84.9687
			Upper Bound	101.031
		5% Trimmed Mean		92.9444
		Median		94
		Variance		92.2857
		Std. Deviation		9.60655
		Minimum		77
		Maximum		110
		Range		33
		Interquartile Range		10.75
		Skewness		0.0941051	0.752101
		Kurtosis		1.29261	1.48088
	6A02.5	Mean		84.4	2.07926
		95% Confidence Interval for Mean	Lower Bound	80.1086
			Upper Bound	88.6914
		5% Trimmed Mean		84.3111
		Median		84
		Variance		108.083
		Std. Deviation		10.3963
		Minimum		60
		Maximum		110
		Range		50
		Interquartile Range		16
		Skewness		0.215618	0.463684
		Kurtosis		1.0947	0.901721
PEP_3_CB_QI	6A02.0	Mean		120.308	3.80348
		95% Confidence Interval for Mean	Lower Bound	112.021
			Upper Bound	128.595
		5% Trimmed Mean		121.231
		Median		120
		Variance		188.064
		Std. Deviation		13.7136
		Minimum		89
		Maximum		135
		Range		46
		Interquartile Range		17
		Skewness		-1.08685	0.616336
		Kurtosis		1.08105	1.19087
	6A02.1	Mean		101	1
		95% Confidence Interval for Mean	Lower Bound	88.2938
			Upper Bound	113.706
		5% Trimmed Mean
		Median		101
		Variance		2
		Std. Deviation		1.41421
		Minimum		100
		Maximum		102
		Range		2
		Interquartile Range
		Skewness
		Kurtosis
	6A02.2	Mean		93.125	4.02864
		95% Confidence Interval for Mean	Lower Bound	83.5988
			Upper Bound	102.651
		5% Trimmed Mean		93.1944
		Median		96
		Variance		129.839
		Std. Deviation		11.3947
		Minimum		78
		Maximum		107
		Range		29
		Interquartile Range		23.5
		Skewness		-0.298669	0.752101
		Kurtosis		-1.67868	1.48088
	6A02.3	Mean		90	3.6645
		95% Confidence Interval for Mean	Lower Bound	81.3348
			Upper Bound	98.6652
		5% Trimmed Mean		90
		Median		91
		Variance		107.429
		Std. Deviation		10.3648
		Minimum		78
		Maximum		102
		Range		24
		Interquartile Range		19.5
		Skewness		-0.0523459	0.752101
		Kurtosis		-2.48807	1.48088
	6A02.5	Mean		80.36	1.51314
		95% Confidence Interval for Mean	Lower Bound	77.237
			Upper Bound	83.483
		5% Trimmed Mean		80.2222
		Median		81
		Variance		57.24
		Std. Deviation		7.56571
		Minimum		65
		Maximum		98
		Range		33
		Interquartile Range		9
		Skewness		0.541537	0.463684
		Kurtosis		0.220511	0.901721
Age_M	6A02.0	Mean		38.0769	1.16279
		95% Confidence Interval for Mean	Lower Bound	35.5434
			Upper Bound	40.6104
		5% Trimmed Mean		38.141
		Median		39
		Variance		17.5769
		Std. Deviation		4.19248
		Minimum		30
		Maximum		45
		Range		15
		Interquartile Range		5.5
		Skewness		-0.360416	0.616336
		Kurtosis		0.0297038	1.19087
	6A02.1	Mean		37	3
		95% Confidence Interval for Mean	Lower Bound	-1.11861
			Upper Bound	75.1186
		5% Trimmed Mean
		Median		37
		Variance		18
		Std. Deviation		4.24264
		Minimum		34
		Maximum		40
		Range		6
		Interquartile Range
		Skewness
		Kurtosis
	6A02.2	Mean		42.875	1.6195
		95% Confidence Interval for Mean	Lower Bound	39.0455
			Upper Bound	46.7045
		5% Trimmed Mean		42.9722
		Median		44
		Variance		20.9821
		Std. Deviation		4.58063
		Minimum		35
		Maximum		49
		Range		14
		Interquartile Range		6.75
		Skewness		-0.534908	0.752101
		Kurtosis		-0.415583	1.48088
	6A02.3	Mean		40.375	0.962465
		95% Confidence Interval for Mean	Lower Bound	38.0991
			Upper Bound	42.6509
		5% Trimmed Mean		40.3611
		Median		41
		Variance		7.41071
		Std. Deviation		2.72226
		Minimum		37
		Maximum		44
		Range		7
		Interquartile Range		5.5
		Skewness		-0.186769	0.752101
		Kurtosis		-1.66148	1.48088
	6A02.5	Mean		39.72	1.6047
		95% Confidence Interval for Mean	Lower Bound	36.4081
			Upper Bound	43.0319
		5% Trimmed Mean		39.8333
		Median		41
		Variance		64.3767
		Std. Deviation		8.02351
		Minimum		22
		Maximum		55
		Range		33
		Interquartile Range		9.5
		Skewness		-0.296067	0.463684
		Kurtosis		0.43363	0.901721
Age_F	6A02.0	Mean		42.0769	1.31296
		95% Confidence Interval for Mean	Lower Bound	39.2162
			Upper Bound	44.9376
		5% Trimmed Mean		41.9188
		Median		42
		Variance		22.4103
		Std. Deviation		4.73395
		Minimum		35
		Maximum		52
		Range		17
		Interquartile Range		5
		Skewness		0.455746	0.616336
		Kurtosis		0.550015	1.19087
	6A02.1	Mean		40.5	8.5
		95% Confidence Interval for Mean	Lower Bound	-67.5027
			Upper Bound	148.503
		5% Trimmed Mean
		Median		40.5
		Variance		144.5
		Std. Deviation		12.0208
		Minimum		32
		Maximum		49
		Range		17
		Interquartile Range
		Skewness
		Kurtosis
	6A02.2	Mean		45.75	1.52069
		95% Confidence Interval for Mean	Lower Bound	42.1541
			Upper Bound	49.3459
		5% Trimmed Mean		45.8333
		Median		47
		Variance		18.5
		Std. Deviation		4.30116
		Minimum		38
		Maximum		52
		Range		14
		Interquartile Range		4.5
		Skewness		-0.763015	0.752101
		Kurtosis		0.764687	1.48088
	6A02.3	Mean		41.75	2.23407
		95% Confidence Interval for Mean	Lower Bound	36.4673
			Upper Bound	47.0327
		5% Trimmed Mean		41.4444
		Median		40
		Variance		39.9286
		Std. Deviation		6.31891
		Minimum		35
		Maximum		54
		Range		19
		Interquartile Range		9.25
		Skewness		1.20319	0.752101
		Kurtosis		0.881682	1.48088
	6A02.5	Mean		44.24	1.56555
		95% Confidence Interval for Mean	Lower Bound	41.0089
			Upper Bound	47.4711
		5% Trimmed Mean		44.4222
		Median		44
		Variance		61.2733
		Std. Deviation		7.82773
		Minimum		28
		Maximum		57
		Range		29
		Interquartile Range		10
		Skewness		-0.23202	0.463684
		Kurtosis		-0.279041	0.901721
YoD_M	6A02.0	Mean		15.6923	0.719549
		95% Confidence Interval for Mean	Lower Bound	14.1245
			Upper Bound	17.2601
		5% Trimmed Mean		15.7137
		Median		18
		Variance		6.73077
		Std. Deviation		2.59437
		Minimum		13
		Maximum		18
		Range		5
		Interquartile Range		5
		Skewness		-0.175204	0.616336
		Kurtosis		-2.36364	1.19087
	6A02.1	Mean		15.5	2.5
		95% Confidence Interval for Mean	Lower Bound	-16.2655
			Upper Bound	47.2655
		5% Trimmed Mean
		Median		15.5
		Variance		12.5
		Std. Deviation		3.53553
		Minimum		13
		Maximum		18
		Range		5
		Interquartile Range
		Skewness
		Kurtosis
	6A02.2	Mean		14.875	1.31526
		95% Confidence Interval for Mean	Lower Bound	11.7649
			Upper Bound	17.9851
		5% Trimmed Mean		15.0833
		Median		15.5
		Variance		13.8393
		Std. Deviation		3.72012
		Minimum		8
		Maximum		18
		Range		10
		Interquartile Range		5
		Skewness		-0.823768	0.752101
		Kurtosis		-0.151509	1.48088
	6A02.3	Mean		14.25	1.25
		95% Confidence Interval for Mean	Lower Bound	11.2942
			Upper Bound	17.2058
		5% Trimmed Mean		14.3889
		Median		13
		Variance		12.5
		Std. Deviation		3.53553
		Minimum		8
		Maximum		18
		Range		10
		Interquartile Range		5
		Skewness		-0.404061	0.752101
		Kurtosis		-0.228571	1.48088
	6A02.5	Mean		12.6	0.571548
		95% Confidence Interval for Mean	Lower Bound	11.4204
			Upper Bound	13.7796
		5% Trimmed Mean		12.5556
		Median		13
		Variance		8.16667
		Std. Deviation		2.85774
		Minimum		8
		Maximum		18
		Range		10
		Interquartile Range		0
		Skewness		-0.0256158	0.463684
		Kurtosis		0.429169	0.901721
YoD_F	6A02.0	Mean		14.1538	1.00541
		95% Confidence Interval for Mean	Lower Bound	11.9632
			Upper Bound	16.3444
		5% Trimmed Mean		14.2821
		Median		13
		Variance		13.141
		Std. Deviation		3.62506
		Minimum		8
		Maximum		18
		Range		10
		Interquartile Range		5
		Skewness		-0.39452	0.616336
		Kurtosis		-0.75507	1.19087
	6A02.1	Mean		15.5	2.5
		95% Confidence Interval for Mean	Lower Bound	-16.2655
			Upper Bound	47.2655
		5% Trimmed Mean
		Median		15.5
		Variance		12.5
		Std. Deviation		3.53553
		Minimum		13
		Maximum		18
		Range		5
		Interquartile Range
		Skewness
		Kurtosis
	6A02.2	Mean		13	1.63663
		95% Confidence Interval for Mean	Lower Bound	9.12998
			Upper Bound	16.87
		5% Trimmed Mean		13
		Median		13
		Variance		21.4286
		Std. Deviation		4.6291
		Minimum		8
		Maximum		18
		Range		10
		Interquartile Range		10
		Skewness		0	0.752101
		Kurtosis		-2.1	1.48088
	6A02.3	Mean		12.375	0.625
		95% Confidence Interval for Mean	Lower Bound	10.8971
			Upper Bound	13.8529
		5% Trimmed Mean		12.5833
		Median		13
		Variance		3.125
		Std. Deviation		1.76777
		Minimum		8
		Maximum		13
		Range		5
		Interquartile Range		0
		Skewness		-2.82843	0.752101
		Kurtosis		8	1.48088
	6A02.5	Mean		11.8	0.522813
		95% Confidence Interval for Mean	Lower Bound	10.721
			Upper Bound	12.879
		5% Trimmed Mean		11.7222
		Median		13
		Variance		6.83333
		Std. Deviation		2.61406
		Minimum		8
		Maximum		18
		Range		10
		Interquartile Range		5
		Skewness		-0.295124	0.463684
		Kurtosis		-0.00775936	0.901721
Age_Moths
Stem-and-Leaf Plots
Age_Moths Stem-and-Leaf Plot for
ICD11= 6A02.0
Frequency Stem & Leaf
2.00 3 . 59
2.00 4 . 03
1.00 5 . 3
5.00 6 . 24557
2.00 7 . 25
1.00 Extremes (>=120)
Stem width: 10
Each leaf: 1 case(s)
Age_Moths Stem-and-Leaf Plot for
ICD11= 6A02.1
Frequency Stem & Leaf
1.00 47 . 0
1.00 48 . 0
Stem width: 1
Each leaf: 1 case(s)
Age_Moths Stem-and-Leaf Plot for
ICD11= 6A02.2
Frequency Stem & Leaf
.00 0 .
7.00 0 . 5566778
1.00 1 . 1
Stem width: 100
Each leaf: 1 case(s)
Age_Moths Stem-and-Leaf Plot for
ICD11= 6A02.3
Frequency Stem & Leaf
2.00 0 . 44
4.00 0 . 6888
2.00 1 . 00
Stem width: 100
Each leaf: 1 case(s)
Age_Moths Stem-and-Leaf Plot for
ICD11= 6A02.5
Frequency Stem & Leaf
2.00 3 . 69
5.00 4 . 01235
.00 5 .
4.00 6 . 1444
5.00 7 . 02568
2.00 8 . 13
5.00 9 . 12477
2.00 10 . 04
Stem width: 10
Each leaf: 1 case(s)
ADOS_2_CS
Stem-and-Leaf Plots
ADOS_2_CS Stem-and-Leaf Plot for
ICD11= 6A02.0
Frequency Stem & Leaf
7.00 5 . 0000000
.00 5 .
4.00 6 . 0000
.00 6 .
1.00 7 . 0
1.00 Extremes (>=8.0)
Stem width: 1
Each leaf: 1 case(s)
ADOS_2_CS Stem-and-Leaf Plot for
ICD11= 6A02.1
Frequency Stem & Leaf
1.00 6 . 0
1.00 7 . 0
Stem width: 1
Each leaf: 1 case(s)
ADOS_2_CS Stem-and-Leaf Plot for
ICD11= 6A02.2
Frequency Stem & Leaf
.00 0 .
8.00 0 . 55778899
Stem width: 10
Each leaf: 1 case(s)
ADOS_2_CS Stem-and-Leaf Plot for
ICD11= 6A02.3
Frequency Stem & Leaf
1.00 6 . 0
4.00 7 . 0000
1.00 8 . 0
2.00 9 . 00
Stem width: 1
Each leaf: 1 case(s)
ADOS_2_CS Stem-and-Leaf Plot for
ICD11= 6A02.5
Frequency Stem & Leaf
1.00 5 . 0
1.00 6 . 0
7.00 7 . 0000000
8.00 8 . 00000000
7.00 9 . 0000000
1.00 10 . 0
Stem width: 1
Each leaf: 1 case(s)
IQ
Stem-and-Leaf Plots
IQ Stem-and-Leaf Plot for
ICD11= 6A02.0
Frequency Stem & Leaf
3.00 7 . 269
.00 8 .
3.00 9 . 002
6.00 10 . 124568
1.00 11 . 8
Stem width: 10
Each leaf: 1 case(s)
IQ Stem-and-Leaf Plot for
ICD11= 6A02.1
Frequency Stem & Leaf
1.00 61 . 0
1.00 62 . 0
Stem width: 1
Each leaf: 1 case(s)
IQ Stem-and-Leaf Plot for
ICD11= 6A02.2
Frequency Stem & Leaf
4.00 7 . 1134
2.00 7 . 59
2.00 8 . 04
Stem width: 10
Each leaf: 1 case(s)
IQ Stem-and-Leaf Plot for
ICD11= 6A02.3
Frequency Stem & Leaf
1.00 3 . 4
1.00 4 . 5
3.00 5 . 569
3.00 6 . 355
Stem width: 10
Each leaf: 1 case(s)
IQ Stem-and-Leaf Plot for
ICD11= 6A02.5
Frequency Stem & Leaf
2.00 1 . 69
2.00 2 . 17
8.00 3 . 01123467
4.00 4 . 4799
4.00 5 . 2256
5.00 6 . 15699
Stem width: 10
Each leaf: 1 case(s)
VABS2_C_IQ
Stem-and-Leaf Plots
VABS2_C_IQ Stem-and-Leaf Plot for
ICD11= 6A02.0
Frequency Stem & Leaf
1.00 Extremes (=<45)
3.00 7 . 349
1.00 8 . 8
5.00 9 . 04466
3.00 10 . 056
Stem width: 10
Each leaf: 1 case(s)
VABS2_C_IQ Stem-and-Leaf Plot for
ICD11= 6A02.1
Frequency Stem & Leaf
2.00 0 . 59
Stem width: 100
Each leaf: 1 case(s)
VABS2_C_IQ Stem-and-Leaf Plot for
ICD11= 6A02.2
Frequency Stem & Leaf
2.00 0 . 44
6.00 0 . 566788
Stem width: 100
Each leaf: 1 case(s)
VABS2_C_IQ Stem-and-Leaf Plot for
ICD11= 6A02.3
Frequency Stem & Leaf
4.00 0 . 3444
4.00 0 . 5588
Stem width: 100
Each leaf: 1 case(s)
VABS2_C_IQ Stem-and-Leaf Plot for
ICD11= 6A02.5
Frequency Stem & Leaf
8.00 2 . 00001347
3.00 3 . 257
4.00 4 . 1267
4.00 5 . 2578
4.00 6 . 0579
1.00 7 . 1
1.00 8 . 0
Stem width: 10
Each leaf: 1 case(s)
VABS2_DL_IQ
Stem-and-Leaf Plots
VABS2_DL_IQ Stem-and-Leaf Plot for
ICD11= 6A02.0
Frequency Stem & Leaf
1.00 6 . 0
2.00 7 . 36
4.00 8 . 2679
3.00 9 . 788
1.00 10 . 5
2.00 11 . 48
Stem width: 10
Each leaf: 1 case(s)
VABS2_DL_IQ Stem-and-Leaf Plot for
ICD11= 6A02.1
Frequency Stem & Leaf
2.00 0 . 59
Stem width: 100
Each leaf: 1 case(s)
VABS2_DL_IQ Stem-and-Leaf Plot for
ICD11= 6A02.2
Frequency Stem & Leaf
1.00 0 . 4
7.00 0 . 5566778
Stem width: 100
Each leaf: 1 case(s)
VABS2_DL_IQ Stem-and-Leaf Plot for
ICD11= 6A02.3
Frequency Stem & Leaf
3.00 0 . 444
5.00 0 . 67889
Stem width: 100
Each leaf: 1 case(s)
VABS2_DL_IQ Stem-and-Leaf Plot for
ICD11= 6A02.5
Frequency Stem & Leaf
1.00 2 . 9
3.00 3 . 113
5.00 4 . 12379
2.00 5 . 46
6.00 6 . 123588
6.00 7 . 135568
1.00 8 . 4
1.00 9 . 9
Stem width: 10
Each leaf: 1 case(s)
VABS2_S_IQ
Stem-and-Leaf Plots
VABS2_S_IQ Stem-and-Leaf Plot for
ICD11= 6A02.0
Frequency Stem & Leaf
1.00 6 . 9
3.00 7 . 039
4.00 8 . 2268
3.00 9 . 359
1.00 10 . 1
1.00 Extremes (>=125)
Stem width: 10
Each leaf: 1 case(s)
VABS2_S_IQ Stem-and-Leaf Plot for
ICD11= 6A02.1
Frequency Stem & Leaf
1.00 0 . 4
1.00 0 . 9
Stem width: 100
Each leaf: 1 case(s)
VABS2_S_IQ Stem-and-Leaf Plot for
ICD11= 6A02.2
Frequency Stem & Leaf
1.00 0 . 4
7.00 0 . 5667779
Stem width: 100
Each leaf: 1 case(s)
VABS2_S_IQ Stem-and-Leaf Plot for
ICD11= 6A02.3
Frequency Stem & Leaf
1.00 Extremes (=<39)
1.00 5 . 4
5.00 6 . 12259
.00 7 .
1.00 8 . 1
Stem width: 10
Each leaf: 1 case(s)
VABS2_S_IQ Stem-and-Leaf Plot for
ICD11= 6A02.5
Frequency Stem & Leaf
4.00 3 . 8899
4.00 4 . 1223
4.00 5 . 3444
8.00 6 . 00145569
3.00 7 . 058
1.00 8 . 6
1.00 9 . 0
Stem width: 10
Each leaf: 1 case(s)
VABS2_Tot_IQ
Stem-and-Leaf Plots
VABS2_Tot_IQ Stem-and-Leaf Plot for
ICD11= 6A02.0
Frequency Stem & Leaf
11.00 0 . 57777789999
2.00 1 . 12
Stem width: 100
Each leaf: 1 case(s)
VABS2_Tot_IQ Stem-and-Leaf Plot for
ICD11= 6A02.1
Frequency Stem & Leaf
.00 0 .
2.00 0 . 58
Stem width: 100
Each leaf: 1 case(s)
VABS2_Tot_IQ Stem-and-Leaf Plot for
ICD11= 6A02.2
Frequency Stem & Leaf
3.00 0 . 344
5.00 0 . 56668
Stem width: 100
Each leaf: 1 case(s)
VABS2_Tot_IQ Stem-and-Leaf Plot for
ICD11= 6A02.3
Frequency Stem & Leaf
2.00 3 . 68
1.00 4 . 3
3.00 5 . 146
2.00 6 . 36
Stem width: 10
Each leaf: 1 case(s)
VABS2_Tot_IQ Stem-and-Leaf Plot for
ICD11= 6A02.5
Frequency Stem & Leaf
6.00 2 . 015579
5.00 3 . 01578
2.00 4 . 58
4.00 5 . 2359
4.00 6 . 1235
2.00 7 . 16
2.00 8 . 01
Stem width: 10
Each leaf: 1 case(s)
PEP_3_C_QI
Stem-and-Leaf Plots
PEP_3_C_QI Stem-and-Leaf Plot for
ICD11= 6A02.0
Frequency Stem & Leaf
2.00 10 . 37
5.00 11 . 02255
4.00 12 . 0333
1.00 13 . 0
1.00 Extremes (>=140)
Stem width: 10
Each leaf: 1 case(s)
PEP_3_C_QI Stem-and-Leaf Plot for
ICD11= 6A02.1
Frequency Stem & Leaf
2.00 1 . 11
Stem width: 100
Each leaf: 1 case(s)
PEP_3_C_QI Stem-and-Leaf Plot for
ICD11= 6A02.2
Frequency Stem & Leaf
1.00 8 . 6
.00 9 .
4.00 10 . 0033
3.00 11 . 122
Stem width: 10
Each leaf: 1 case(s)
PEP_3_C_QI Stem-and-Leaf Plot for
ICD11= 6A02.3
Frequency Stem & Leaf
1.00 Extremes (=<74)
4.00 9 . 1288
2.00 10 . 05
1.00 11 . 0
Stem width: 10
Each leaf: 1 case(s)
PEP_3_C_QI Stem-and-Leaf Plot for
ICD11= 6A02.5
Frequency Stem & Leaf
3.00 6 . 000
1.00 6 . 5
4.00 7 . 0244
3.00 7 . 778
4.00 8 . 1144
2.00 8 . 69
5.00 9 . 00144
1.00 9 . 7
2.00 10 . 00
Stem width: 10
Each leaf: 1 case(s)
PEP_2_M_QI
Stem-and-Leaf Plots
PEP_2_M_QI Stem-and-Leaf Plot for
ICD11= 6A02.0
Frequency Stem & Leaf
1.00 Extremes (=<92)
1.00 9 . 6
.00 10 .
4.00 10 . 5577
4.00 11 . 0333
1.00 11 . 8
2.00 Extremes (>=130)
Stem width: 10
Each leaf: 1 case(s)
PEP_2_M_QI Stem-and-Leaf Plot for
ICD11= 6A02.1
Frequency Stem & Leaf
1.00 10 . 7
1.00 11 . 0
Stem width: 10
Each leaf: 1 case(s)
PEP_2_M_QI Stem-and-Leaf Plot for
ICD11= 6A02.2
Frequency Stem & Leaf
2.00 8 . 35
1.00 9 . 2
5.00 10 . 02777
Stem width: 10
Each leaf: 1 case(s)
PEP_2_M_QI Stem-and-Leaf Plot for
ICD11= 6A02.3
Frequency Stem & Leaf
1.00 7 . 7
1.00 8 . 5
5.00 9 . 13558
1.00 Extremes (>=110)
Stem width: 10
Each leaf: 1 case(s)
PEP_2_M_QI Stem-and-Leaf Plot for
ICD11= 6A02.5
Frequency Stem & Leaf
1.00 6 . 0
7.00 7 . 0666669
9.00 8 . 133344555
6.00 9 . 122236
1.00 10 . 2
1.00 11 . 0
Stem width: 10
Each leaf: 1 case(s)
PEP_3_CB_QI
Stem-and-Leaf Plots
PEP_3_CB_QI Stem-and-Leaf Plot for
ICD11= 6A02.0
Frequency Stem & Leaf
1.00 Extremes (=<89)
1.00 10 . 0
3.00 11 . 478
4.00 12 . 0038
4.00 13 . 0555
Stem width: 10
Each leaf: 1 case(s)
PEP_3_CB_QI Stem-and-Leaf Plot for
ICD11= 6A02.1
Frequency Stem & Leaf
2.00 10 . 02
Stem width: 10
Each leaf: 1 case(s)
PEP_3_CB_QI Stem-and-Leaf Plot for
ICD11= 6A02.2
Frequency Stem & Leaf
2.00 7 . 89
1.00 8 . 4
2.00 9 . 66
3.00 10 . 057
Stem width: 10
Each leaf: 1 case(s)
PEP_3_CB_QI Stem-and-Leaf Plot for
ICD11= 6A02.3
Frequency Stem & Leaf
2.00 7 . 89
2.00 8 . 14
3.00 9 . 899
1.00 10 . 2
Stem width: 10
Each leaf: 1 case(s)
PEP_3_CB_QI Stem-and-Leaf Plot for
ICD11= 6A02.5
Frequency Stem & Leaf
1.00 Extremes (=<65)
.00 7 .
1.00 7 . 2
4.00 7 . 4444
5.00 7 . 66667
1.00 7 . 9
7.00 8 . 1111111
.00 8 .
.00 8 .
1.00 8 . 7
5.00 Extremes (>=89)
Stem width: 10
Each leaf: 1 case(s)
Age_M
Stem-and-Leaf Plots
Age_M Stem-and-Leaf Plot for
ICD11= 6A02.0
Frequency Stem & Leaf
2.00 3 . 02
7.00 3 . 5678999
3.00 4 . 023
1.00 4 . 5
Stem width: 10
Each leaf: 1 case(s)
Age_M Stem-and-Leaf Plot for
ICD11= 6A02.1
Frequency Stem & Leaf
1.00 3 . 4
1.00 4 . 0
Stem width: 10
Each leaf: 1 case(s)
Age_M Stem-and-Leaf Plot for
ICD11= 6A02.2
Frequency Stem & Leaf
.00 3 .
2.00 3 . 59
2.00 4 . 03
4.00 4 . 5669
Stem width: 10
Each leaf: 1 case(s)
Age_M Stem-and-Leaf Plot for
ICD11= 6A02.3
Frequency Stem & Leaf
3.00 3 . 778
5.00 4 . 11234
Stem width: 10
Each leaf: 1 case(s)
Age_M Stem-and-Leaf Plot for
ICD11= 6A02.5
Frequency Stem & Leaf
1.00 Extremes (=<22)
1.00 2 . 4
1.00 2 . 9
3.00 3 . 233
5.00 3 . 68888
9.00 4 . 012233344
3.00 4 . 677
.00 5 .
2.00 5 . 55
Stem width: 10
Each leaf: 1 case(s)
Age_F
Stem-and-Leaf Plots
Age_F Stem-and-Leaf Plot for
ICD11= 6A02.0
Frequency Stem & Leaf
2.00 Extremes (=<35)
1.00 3 . 9
7.00 4 . 0022233
1.00 4 . 6
2.00 Extremes (>=48)
Stem width: 10
Each leaf: 1 case(s)
Age_F Stem-and-Leaf Plot for
ICD11= 6A02.1
Frequency Stem & Leaf
1.00 3 . 2
1.00 4 . 9
Stem width: 10
Each leaf: 1 case(s)
Age_F Stem-and-Leaf Plot for
ICD11= 6A02.2
Frequency Stem & Leaf
1.00 Extremes (=<38)
1.00 4 . 1
5.00 4 . 77777
1.00 Extremes (>=52)
Stem width: 10
Each leaf: 1 case(s)
Age_F Stem-and-Leaf Plot for
ICD11= 6A02.3
Frequency Stem & Leaf
4.00 3 . 5789
3.00 4 . 128
1.00 5 . 4
Stem width: 10
Each leaf: 1 case(s)
Age_F Stem-and-Leaf Plot for
ICD11= 6A02.5
Frequency Stem & Leaf
1.00 2 . 8
2.00 3 . 02
3.00 3 . 889
7.00 4 . 0012444
6.00 4 . 556788
3.00 5 . 134
3.00 5 . 667
Stem width: 10
Each leaf: 1 case(s)
YoD_M
Stem-and-Leaf Plots
YoD_M Stem-and-Leaf Plot for
ICD11= 6A02.0
Frequency Stem & Leaf
6.00 13 . 000000
.00 14 .
.00 15 .
.00 16 .
.00 17 .
7.00 18 . 0000000
Stem width: 1
Each leaf: 1 case(s)
YoD_M Stem-and-Leaf Plot for
ICD11= 6A02.1
Frequency Stem & Leaf
1.00 1 . 3
1.00 1 . 8
Stem width: 10
Each leaf: 1 case(s)
YoD_M Stem-and-Leaf Plot for
ICD11= 6A02.2
Frequency Stem & Leaf
1.00 0 . 8
3.00 1 . 333
4.00 1 . 8888
Stem width: 10
Each leaf: 1 case(s)
YoD_M Stem-and-Leaf Plot for
ICD11= 6A02.3
Frequency Stem & Leaf
1.00 0 . 8
4.00 1 . 3333
3.00 1 . 888
Stem width: 10
Each leaf: 1 case(s)
YoD_M Stem-and-Leaf Plot for
ICD11= 6A02.5
Frequency Stem & Leaf
5.00 Extremes (=<8)
17.00 1 . 33333333333333333
3.00 Extremes (>=18)
Stem width: 10
Each leaf: 1 case(s)
YoD_F
Stem-and-Leaf Plots
YoD_F Stem-and-Leaf Plot for
ICD11= 6A02.0
Frequency Stem & Leaf
2.00 0 . 88
6.00 1 . 333333
5.00 1 . 88888
Stem width: 10
Each leaf: 1 case(s)
YoD_F Stem-and-Leaf Plot for
ICD11= 6A02.1
Frequency Stem & Leaf
1.00 1 . 3
1.00 1 . 8
Stem width: 10
Each leaf: 1 case(s)
YoD_F Stem-and-Leaf Plot for
ICD11= 6A02.2
Frequency Stem & Leaf
3.00 0 . 888
2.00 1 . 33
3.00 1 . 888
Stem width: 10
Each leaf: 1 case(s)
YoD_F Stem-and-Leaf Plot for
ICD11= 6A02.3
Frequency Stem & Leaf
1.00 Extremes (=<8)
7.00 1 . 3333333
Stem width: 10
Each leaf: 1 case(s)
YoD_F Stem-and-Leaf Plot for
ICD11= 6A02.5
Frequency Stem & Leaf
.00 0 .
7.00 0 . 8888888
.00 1 .
17.00 1 . 33333333333333333
.00 1 .
.00 1 .
1.00 1 . 8
Stem width: 10
Each leaf: 1 case(s)

## Sheet: Sheet_S2
Nonparametric Tests
Notes
Hypothesis Test Summary
	Null Hypothesis	Test	Sig.a,b	Decision
1	The distribution of Age_Moths is the same across categories of ICD11.	Independent-Samples Kruskal-Wallis Test	0.291975	Retain the null hypothesis.
2	The distribution of ADOS_2_CS is the same across categories of ICD11.	Independent-Samples Kruskal-Wallis Test	0.000365916	Reject the null hypothesis.
3	The distribution of IQ is the same across categories of ICD11.	Independent-Samples Kruskal-Wallis Test	1.66613e-08	Reject the null hypothesis.
4	The distribution of VABS2_C_IQ is the same across categories of ICD11.	Independent-Samples Kruskal-Wallis Test	2.64962e-05	Reject the null hypothesis.
5	The distribution of VABS2_DL_IQ is the same across categories of ICD11.	Independent-Samples Kruskal-Wallis Test	0.000955206	Reject the null hypothesis.
6	The distribution of VABS2_S_IQ is the same across categories of ICD11.	Independent-Samples Kruskal-Wallis Test	0.000188632	Reject the null hypothesis.
7	The distribution of VABS2_Tot_IQ is the same across categories of ICD11.	Independent-Samples Kruskal-Wallis Test	0.000134718	Reject the null hypothesis.
8	The distribution of PEP_3_C_QI is the same across categories of ICD11.	Independent-Samples Kruskal-Wallis Test	3.40753e-08	Reject the null hypothesis.
9	The distribution of PEP_2_M_QI is the same across categories of ICD11.	Independent-Samples Kruskal-Wallis Test	4.3975e-06	Reject the null hypothesis.
10	The distribution of PEP_3_CB_QI is the same across categories of ICD11.	Independent-Samples Kruskal-Wallis Test	4.92711e-07	Reject the null hypothesis.
11	The distribution of Age_M is the same across categories of ICD11.	Independent-Samples Kruskal-Wallis Test	0.25172	Retain the null hypothesis.
12	The distribution of Age_F is the same across categories of ICD11.	Independent-Samples Kruskal-Wallis Test	0.500093	Retain the null hypothesis.
13	The distribution of Age_T is the same across categories of ICD11.	Independent-Samples Kruskal-Wallis Test	0.22717	Retain the null hypothesis.
14	The distribution of YoD_M is the same across categories of ICD11.	Independent-Samples Kruskal-Wallis Test	0.0470622	Reject the null hypothesis.
15	The distribution of YoD_F is the same across categories of ICD11.	Independent-Samples Kruskal-Wallis Test	0.198287	Retain the null hypothesis.
16	The distribution of YoD_Taker is the same across categories of ICD11.	Independent-Samples Kruskal-Wallis Test	0.0554872	Retain the null hypothesis.
17	The distribution of Age_M_Birth is the same across categories of ICD11.	Independent-Samples Kruskal-Wallis Test	0.515878	Retain the null hypothesis.
18	The distribution of Age_F_Birth is the same across categories of ICD11.	Independent-Samples Kruskal-Wallis Test	0.584826	Retain the null hypothesis.
19	The distribution of Age_Parents is the same across categories of ICD11.	Independent-Samples Kruskal-Wallis Test	0.450087	Retain the null hypothesis.
20	The distribution of YoE_Parents is the same across categories of ICD11.	Independent-Samples Kruskal-Wallis Test	0.0587772	Retain the null hypothesis.
21	The distribution of Age_Parents_Birth is the same across categories of ICD11.	Independent-Samples Kruskal-Wallis Test	0.508967	Retain the null hypothesis.
a. The significance level is .050.
b. Asymptotic significance is displayed.
Independent-Samples Kruskal-Wallis Test
Age_Moths across ICD11
Independent-Samples Kruskal-Wallis Test Summary
Total N	56
Test Statistic	4.955a
Degree Of Freedom	4
Asymptotic Sig.(2-sided test)	0.291975
a. The test statistic is adjusted for ties.
Pairwise Comparisons of ICD11
Sample 1-Sample 2	Test Statistic	Std. Error	Std. Test Statistic	Sig.	Adj. Sig.a
6A02.1-6A02.0	8.28846	12.3822	0.669383	0.503251	1
6A02.1-6A02.5	-15.51	11.9795	-1.29472	0.195418	1
6A02.1-6A02.2	-16.9375	12.8878	-1.31422	0.188771	1
6A02.1-6A02.3	-20.875	12.8878	-1.61974	0.105287	1
6A02.0-6A02.5	-7.22154	5.5743	-1.29551	0.195146	1
6A02.0-6A02.2	-8.64904	7.32543	-1.18069	0.237727	1
6A02.0-6A02.3	-12.5865	7.32543	-1.7182	0.0857607	0.857607
6A02.5-6A02.2	1.4275	6.6219	0.215573	0.829321	1
6A02.5-6A02.3	5.365	6.6219	0.810191	0.41783	1
6A02.2-6A02.3	-3.9375	8.15099	-0.48307	0.629046	1
Each row tests the null hypothesis that the Sample 1 and Sample 2 distributions are the same. Asymptotic significances (2-sided tests) are displayed. The significance level is .050.
a. Significance values have been adjusted by the Bonferroni correction for multiple tests.
ADOS_2_CS across ICD11
Independent-Samples Kruskal-Wallis Test Summary
Total N	56
Test Statistic	20.683a
Degree Of Freedom	4
Asymptotic Sig.(2-sided test)	0.000365916
a. The test statistic is adjusted for ties.
Pairwise Comparisons of ICD11
Sample 1-Sample 2	Test Statistic	Std. Error	Std. Test Statistic	Sig.	Adj. Sig.a
6A02.0-6A02.1	-7.34615	12.1125	-0.606496	0.544185	1
6A02.0-6A02.2	-17.5962	7.16582	-2.45557	0.0140663	0.140663
6A02.0-6A02.3	-19.4087	7.16582	-2.7085	0.00675876	0.0675876
6A02.0-6A02.5	-24.1862	5.45285	-4.43551	9.18548e-06	9.18548e-05
6A02.1-6A02.2	-10.25	12.607	-0.813038	0.416196	1
6A02.1-6A02.3	-12.0625	12.607	-0.956807	0.338665	1
6A02.1-6A02.5	-16.84	11.7184	-1.43705	0.150704	1
6A02.2-6A02.3	-1.8125	7.97339	-0.227319	0.820176	1
6A02.2-6A02.5	-6.59	6.47762	-1.01735	0.308987	1
6A02.3-6A02.5	-4.7775	6.47762	-0.73754	0.460794	1
Each row tests the null hypothesis that the Sample 1 and Sample 2 distributions are the same. Asymptotic significances (2-sided tests) are displayed. The significance level is .050.
a. Significance values have been adjusted by the Bonferroni correction for multiple tests.
IQ across ICD11
Independent-Samples Kruskal-Wallis Test Summary
Total N	56
Test Statistic	42.003a
Degree Of Freedom	4
Asymptotic Sig.(2-sided test)	1.66613e-08
a. The test statistic is adjusted for ties.
Pairwise Comparisons of ICD11
Sample 1-Sample 2	Test Statistic	Std. Error	Std. Test Statistic	Sig.	Adj. Sig.a
6A02.5-6A02.3	7.7525	6.62325	1.1705	0.241801	1
6A02.5-6A02.1	11.69	11.9819	0.975637	0.329244	1
6A02.5-6A02.2	25.3775	6.62325	3.83158	0.000127325	0.00127325
6A02.5-6A02.0	33.5554	5.57545	6.01842	1.76126e-09	1.76126e-08
6A02.3-6A02.1	3.9375	12.8905	0.305458	0.760018	1
6A02.3-6A02.2	17.625	8.15266	2.16187	0.0306282	0.306282
6A02.3-6A02.0	25.8029	7.32694	3.52165	0.000428875	0.00428875
6A02.1-6A02.2	-13.6875	12.8905	-1.06183	0.288313	1
6A02.1-6A02.0	21.8654	12.3848	1.7655	0.0774791	0.774791
6A02.2-6A02.0	8.17788	7.32694	1.11614	0.264362	1
Each row tests the null hypothesis that the Sample 1 and Sample 2 distributions are the same. Asymptotic significances (2-sided tests) are displayed. The significance level is .050.
a. Significance values have been adjusted by the Bonferroni correction for multiple tests.
VABS2_C_IQ across ICD11
Independent-Samples Kruskal-Wallis Test Summary
Total N	56
Test Statistic	26.382a
Degree Of Freedom	4
Asymptotic Sig.(2-sided test)	2.64962e-05
a. The test statistic is adjusted for ties.
Pairwise Comparisons of ICD11
Sample 1-Sample 2	Test Statistic	Std. Error	Std. Test Statistic	Sig.	Adj. Sig.a
6A02.5-6A02.3	6.4375	6.62178	0.97217	0.330966	1
6A02.5-6A02.2	13.5	6.62178	2.03873	0.0414774	0.414774
6A02.5-6A02.1	19.25	11.9793	1.60694	0.108066	1
6A02.5-6A02.0	27.8462	5.57421	4.99554	5.86723e-07	5.86723e-06
6A02.3-6A02.2	7.0625	8.15085	0.866474	0.38623	1
6A02.3-6A02.1	12.8125	12.8876	0.994171	0.32014	1
6A02.3-6A02.0	21.4087	7.32531	2.92256	0.00347167	0.0347167
6A02.2-6A02.1	5.75	12.8876	0.446164	0.655478	1
6A02.2-6A02.0	14.3462	7.32531	1.95844	0.0501788	0.501788
6A02.1-6A02.0	8.59615	12.382	0.694244	0.487529	1
Each row tests the null hypothesis that the Sample 1 and Sample 2 distributions are the same. Asymptotic significances (2-sided tests) are displayed. The significance level is .050.
a. Significance values have been adjusted by the Bonferroni correction for multiple tests.
VABS2_DL_IQ across ICD11
Independent-Samples Kruskal-Wallis Test Summary
Total N	56
Test Statistic	18.568a
Degree Of Freedom	4
Asymptotic Sig.(2-sided test)	0.000955206
a. The test statistic is adjusted for ties.
Pairwise Comparisons of ICD11
Sample 1-Sample 2	Test Statistic	Std. Error	Std. Test Statistic	Sig.	Adj. Sig.a
6A02.5-6A02.2	2.21	6.62178	0.333747	0.73857	1
6A02.5-6A02.3	5.71	6.62178	0.862306	0.388519	1
6A02.5-6A02.1	11.46	11.9793	0.956654	0.338742	1
6A02.5-6A02.0	23.3446	5.57421	4.18797	2.81459e-05	0.000281459
6A02.2-6A02.3	-3.5	8.15085	-0.429403	0.66763	1
6A02.2-6A02.1	9.25	12.8876	0.717743	0.472916	1
6A02.2-6A02.0	21.1346	7.32531	2.88515	0.00391227	0.0391227
6A02.3-6A02.1	5.75	12.8876	0.446164	0.655478	1
6A02.3-6A02.0	17.6346	7.32531	2.40735	0.0160686	0.160686
6A02.1-6A02.0	11.8846	12.382	0.959828	0.337142	1
Each row tests the null hypothesis that the Sample 1 and Sample 2 distributions are the same. Asymptotic significances (2-sided tests) are displayed. The significance level is .050.
a. Significance values have been adjusted by the Bonferroni correction for multiple tests.
VABS2_S_IQ across ICD11
Independent-Samples Kruskal-Wallis Test Summary
Total N	56
Test Statistic	22.132a
Degree Of Freedom	4
Asymptotic Sig.(2-sided test)	0.000188632
a. The test statistic is adjusted for ties.
Pairwise Comparisons of ICD11
Sample 1-Sample 2	Test Statistic	Std. Error	Std. Test Statistic	Sig.	Adj. Sig.a
6A02.5-6A02.3	3.0925	6.6202	0.467131	0.640406	1
6A02.5-6A02.1	10.53	11.9764	0.87923	0.379276	1
6A02.5-6A02.2	10.655	6.6202	1.60947	0.107514	1
6A02.5-6A02.0	25.5877	5.57287	4.59147	4.40127e-06	4.40127e-05
6A02.3-6A02.1	7.4375	12.8845	0.577242	0.563776	1
6A02.3-6A02.2	7.5625	8.1489	0.92804	0.353387	1
6A02.3-6A02.0	22.4952	7.32355	3.07162	0.00212899	0.0212899
6A02.1-6A02.2	-0.125	12.8845	-0.00970155	0.992259	1
6A02.1-6A02.0	15.0577	12.3791	1.21638	0.223839	1
6A02.2-6A02.0	14.9327	7.32355	2.039	0.0414505	0.414505
Each row tests the null hypothesis that the Sample 1 and Sample 2 distributions are the same. Asymptotic significances (2-sided tests) are displayed. The significance level is .050.
a. Significance values have been adjusted by the Bonferroni correction for multiple tests.
VABS2_Tot_IQ across ICD11
Independent-Samples Kruskal-Wallis Test Summary
Total N	56
Test Statistic	22.865a
Degree Of Freedom	4
Asymptotic Sig.(2-sided test)	0.000134718
a. The test statistic is adjusted for ties.
Pairwise Comparisons of ICD11
Sample 1-Sample 2	Test Statistic	Std. Error	Std. Test Statistic	Sig.	Adj. Sig.a
6A02.5-6A02.3	2.235	6.62337	0.337442	0.735784	1
6A02.5-6A02.2	7.235	6.62337	1.09234	0.274682	1
6A02.5-6A02.1	14.36	11.9821	1.19845	0.230741	1
6A02.5-6A02.0	25.8215	5.57554	4.63122	3.63523e-06	3.63523e-05
6A02.3-6A02.2	5	8.1528	0.613286	0.539687	1
6A02.3-6A02.1	12.125	12.8907	0.9406	0.34691	1
6A02.3-6A02.0	23.5865	7.32706	3.2191	0.00128594	0.0128594
6A02.2-6A02.1	7.125	12.8907	0.552724	0.580453	1
6A02.2-6A02.0	18.5865	7.32706	2.5367	0.0111904	0.111904
6A02.1-6A02.0	11.4615	12.385	0.925437	0.354738	1
Each row tests the null hypothesis that the Sample 1 and Sample 2 distributions are the same. Asymptotic significances (2-sided tests) are displayed. The significance level is .050.
a. Significance values have been adjusted by the Bonferroni correction for multiple tests.
PEP_3_C_QI across ICD11
Independent-Samples Kruskal-Wallis Test Summary
Total N	56
Test Statistic	40.502a
Degree Of Freedom	4
Asymptotic Sig.(2-sided test)	3.40753e-08
a. The test statistic is adjusted for ties.
Pairwise Comparisons of ICD11
Sample 1-Sample 2	Test Statistic	Std. Error	Std. Test Statistic	Sig.	Adj. Sig.a
6A02.5-6A02.3	12.95	6.61578	1.95744	0.0502955	0.502955
6A02.5-6A02.2	21.0125	6.61578	3.17612	0.00149259	0.0149259
6A02.5-6A02.1	30.7	11.9684	2.56509	0.0103149	0.103149
6A02.5-6A02.0	33.3923	5.56915	5.99594	2.02309e-09	2.02309e-08
6A02.3-6A02.2	8.0625	8.14346	0.990059	0.322146	1
6A02.3-6A02.1	17.75	12.8759	1.37854	0.168037	1
6A02.3-6A02.0	20.4423	7.31866	2.79317	0.00521935	0.0521935
6A02.2-6A02.1	9.6875	12.8759	0.752372	0.451827	1
6A02.2-6A02.0	12.3798	7.31866	1.69154	0.0907339	0.907339
6A02.1-6A02.0	2.69231	12.3708	0.217634	0.827714	1
Each row tests the null hypothesis that the Sample 1 and Sample 2 distributions are the same. Asymptotic significances (2-sided tests) are displayed. The significance level is .050.
a. Significance values have been adjusted by the Bonferroni correction for multiple tests.
PEP_2_M_QI across ICD11
Independent-Samples Kruskal-Wallis Test Summary
Total N	56
Test Statistic	30.228a
Degree Of Freedom	4
Asymptotic Sig.(2-sided test)	4.3975e-06
a. The test statistic is adjusted for ties.
Pairwise Comparisons of ICD11
Sample 1-Sample 2	Test Statistic	Std. Error	Std. Test Statistic	Sig.	Adj. Sig.a
6A02.5-6A02.3	11.3075	6.61067	1.71049	0.087175	0.87175
6A02.5-6A02.2	15.8075	6.61067	2.39121	0.016793	0.16793
6A02.5-6A02.0	28.8892	5.56485	5.19137	2.0875e-07	2.0875e-06
6A02.5-6A02.1	29.12	11.9592	2.43495	0.0148937	0.148937
6A02.3-6A02.2	4.5	8.13718	0.553017	0.580251	1
6A02.3-6A02.0	17.5817	7.31302	2.40417	0.0162093	0.162093
6A02.3-6A02.1	17.8125	12.866	1.38446	0.166217	1
6A02.2-6A02.0	13.0817	7.31302	1.78883	0.0736426	0.736426
6A02.2-6A02.1	13.3125	12.866	1.0347	0.300807	1
6A02.0-6A02.1	-0.230769	12.3613	-0.0186687	0.985105	1
Each row tests the null hypothesis that the Sample 1 and Sample 2 distributions are the same. Asymptotic significances (2-sided tests) are displayed. The significance level is .050.
a. Significance values have been adjusted by the Bonferroni correction for multiple tests.
PEP_3_CB_QI across ICD11
Independent-Samples Kruskal-Wallis Test Summary
Total N	56
Test Statistic	34.875a
Degree Of Freedom	4
Asymptotic Sig.(2-sided test)	4.92711e-07
a. The test statistic is adjusted for ties.
Pairwise Comparisons of ICD11
Sample 1-Sample 2	Test Statistic	Std. Error	Std. Test Statistic	Sig.	Adj. Sig.a
6A02.5-6A02.3	11.9725	6.61079	1.81106	0.0701323	0.701323
6A02.5-6A02.2	14.785	6.61079	2.2365	0.0253193	0.253193
6A02.5-6A02.1	24.91	11.9594	2.08289	0.0372615	0.372615
6A02.5-6A02.0	32.0831	5.56495	5.7652	8.15588e-09	8.15588e-08
6A02.3-6A02.2	2.8125	8.13732	0.34563	0.729621	1
6A02.3-6A02.1	12.9375	12.8662	1.00554	0.314637	1
6A02.3-6A02.0	20.1106	7.31314	2.74992	0.00596094	0.0596094
6A02.2-6A02.1	10.125	12.8662	0.786944	0.431315	1
6A02.2-6A02.0	17.2981	7.31314	2.36534	0.0180135	0.180135
6A02.1-6A02.0	7.17308	12.3615	0.580277	0.561728	1
Each row tests the null hypothesis that the Sample 1 and Sample 2 distributions are the same. Asymptotic significances (2-sided tests) are displayed. The significance level is .050.
a. Significance values have been adjusted by the Bonferroni correction for multiple tests.
Age_M across ICD11
Independent-Samples Kruskal-Wallis Test Summary
Total N	56
Test Statistic	5.366a
Degree Of Freedom	4
Asymptotic Sig.(2-sided test)	0.25172
a. The test statistic is adjusted for ties.
Pairwise Comparisons of ICD11
Sample 1-Sample 2	Test Statistic	Std. Error	Std. Test Statistic	Sig.	Adj. Sig.a
6A02.1-6A02.0	3.75	12.3619	0.303352	0.761622	1
6A02.1-6A02.5	-10.29	11.9598	-0.860384	0.389577	1
6A02.1-6A02.3	-10.5625	12.8667	-0.82092	0.411692	1
6A02.1-6A02.2	-19.4375	12.8667	-1.51069	0.130868	1
6A02.0-6A02.5	-6.54	5.56514	-1.17517	0.239926	1
6A02.0-6A02.3	-6.8125	7.3134	-0.93151	0.35159	1
6A02.0-6A02.2	-15.6875	7.3134	-2.14504	0.0319499	0.319499
6A02.5-6A02.3	0.2725	6.61101	0.0412191	0.967121	1
6A02.5-6A02.2	9.1475	6.61101	1.38368	0.166458	1
6A02.3-6A02.2	8.875	8.1376	1.09062	0.275441	1
Each row tests the null hypothesis that the Sample 1 and Sample 2 distributions are the same. Asymptotic significances (2-sided tests) are displayed. The significance level is .050.
a. Significance values have been adjusted by the Bonferroni correction for multiple tests.
Age_F across ICD11
Independent-Samples Kruskal-Wallis Test Summary
Total N	56
Test Statistic	3.356a
Degree Of Freedom	4
Asymptotic Sig.(2-sided test)	0.500093
a. The test statistic is adjusted for ties.
Pairwise Comparisons of ICD11
Sample 1-Sample 2	Test Statistic	Std. Error	Std. Test Statistic	Sig.	Adj. Sig.a
6A02.3-6A02.0	2.12019	7.31528	0.289831	0.771946	1
6A02.3-6A02.1	2.5625	12.87	0.199107	0.842179	1
6A02.3-6A02.5	-7.8325	6.61272	-1.18446	0.236231	1
6A02.3-6A02.2	12.125	8.13969	1.48961	0.136326	1
6A02.0-6A02.1	-0.442308	12.3651	-0.0357707	0.971465	1
6A02.0-6A02.5	-5.71231	5.56657	-1.02618	0.304807	1
6A02.0-6A02.2	-10.0048	7.31528	-1.36766	0.171419	1
6A02.1-6A02.5	-5.27	11.9629	-0.44053	0.659553	1
6A02.1-6A02.2	-9.5625	12.87	-0.743008	0.457477	1
6A02.5-6A02.2	4.2925	6.61272	0.649128	0.516255	1
Each row tests the null hypothesis that the Sample 1 and Sample 2 distributions are the same. Asymptotic significances (2-sided tests) are displayed. The significance level is .050.
a. Significance values have been adjusted by the Bonferroni correction for multiple tests.
Age_T across ICD11
Independent-Samples Kruskal-Wallis Test Summary
Total N	56
Test Statistic	5.646a
Degree Of Freedom	4
Asymptotic Sig.(2-sided test)	0.22717
a. The test statistic is adjusted for ties.
Pairwise Comparisons of ICD11
Sample 1-Sample 2	Test Statistic	Std. Error	Std. Test Statistic	Sig.	Adj. Sig.a
6A02.1-6A02.0	6.57692	12.3625	0.532005	0.594723	1
6A02.1-6A02.3	-8.5625	12.8673	-0.665445	0.505766	1
6A02.1-6A02.5	-11.48	11.9604	-0.959835	0.337138	1
6A02.1-6A02.2	-21.875	12.8673	-1.70004	0.089123	0.89123
6A02.0-6A02.3	-1.98558	7.31377	-0.271485	0.786018	1
6A02.0-6A02.5	-4.90308	5.56543	-0.880988	0.378324	1
6A02.0-6A02.2	-15.2981	7.31377	-2.09168	0.0364671	0.364671
6A02.3-6A02.5	-2.9175	6.61135	-0.441286	0.659006	1
6A02.3-6A02.2	13.3125	8.13801	1.63584	0.101873	1
6A02.5-6A02.2	10.395	6.61135	1.5723	0.115882	1
Each row tests the null hypothesis that the Sample 1 and Sample 2 distributions are the same. Asymptotic significances (2-sided tests) are displayed. The significance level is .050.
a. Significance values have been adjusted by the Bonferroni correction for multiple tests.
YoD_M across ICD11
Independent-Samples Kruskal-Wallis Test Summary
Total N	56
Test Statistic	9.634a
Degree Of Freedom	4
Asymptotic Sig.(2-sided test)	0.0470622
a. The test statistic is adjusted for ties.
Pairwise Comparisons of ICD11
Sample 1-Sample 2	Test Statistic	Std. Error	Std. Test Statistic	Sig.	Adj. Sig.a
6A02.5-6A02.3	7.6725	5.90868	1.29851	0.194111	1
6A02.5-6A02.2	10.735	5.90868	1.81682	0.0692449	0.692449
6A02.5-6A02.1	13.11	10.6892	1.22647	0.220021	1
6A02.5-6A02.0	14.0523	4.97392	2.8252	0.00472513	0.0472513
6A02.3-6A02.2	3.0625	7.27308	0.421073	0.673702	1
6A02.3-6A02.1	5.4375	11.4998	0.472836	0.63633	1
6A02.3-6A02.0	6.37981	6.53644	0.976037	0.329046	1
6A02.2-6A02.1	2.375	11.4998	0.206526	0.83638	1
6A02.2-6A02.0	3.31731	6.53644	0.50751	0.611797	1
6A02.1-6A02.0	0.942308	11.0486	0.0852875	0.932033	1
Each row tests the null hypothesis that the Sample 1 and Sample 2 distributions are the same. Asymptotic significances (2-sided tests) are displayed. The significance level is .050.
a. Significance values have been adjusted by the Bonferroni correction for multiple tests.
YoD_F across ICD11
Independent-Samples Kruskal-Wallis Test Summary
Total N	56
Test Statistic	6.012a
Degree Of Freedom	4
Asymptotic Sig.(2-sided test)	0.198287
a. The test statistic is adjusted for ties.
Pairwise Comparisons of ICD11
Sample 1-Sample 2	Test Statistic	Std. Error	Std. Test Statistic	Sig.	Adj. Sig.a
6A02.5-6A02.3	2.705	5.84128	0.463084	0.643304	1
6A02.5-6A02.2	5.0175	5.84128	0.858973	0.390355	1
6A02.5-6A02.0	10.3108	4.91718	2.09689	0.0360035	0.360035
6A02.5-6A02.1	16.33	10.5673	1.54534	0.122264	1
6A02.3-6A02.2	2.3125	7.19011	0.321622	0.747739	1
6A02.3-6A02.0	7.60577	6.46188	1.17702	0.239187	1
6A02.3-6A02.1	13.625	11.3686	1.19848	0.23073	1
6A02.2-6A02.0	5.29327	6.46188	0.819153	0.412699	1
6A02.2-6A02.1	11.3125	11.3686	0.995068	0.319703	1
6A02.0-6A02.1	-6.01923	10.9226	-0.551082	0.581577	1
Each row tests the null hypothesis that the Sample 1 and Sample 2 distributions are the same. Asymptotic significances (2-sided tests) are displayed. The significance level is .050.
a. Significance values have been adjusted by the Bonferroni correction for multiple tests.
YoD_Taker across ICD11
Independent-Samples Kruskal-Wallis Test Summary
Total N	56
Test Statistic	9.235a
Degree Of Freedom	4
Asymptotic Sig.(2-sided test)	0.0554872
a. The test statistic is adjusted for ties.
Pairwise Comparisons of ICD11
Sample 1-Sample 2	Test Statistic	Std. Error	Std. Test Statistic	Sig.	Adj. Sig.a
6A02.5-6A02.3	10.275	5.79978	1.77162	0.0764581	0.764581
6A02.5-6A02.2	10.9625	5.79978	1.89016	0.058737	0.58737
6A02.5-6A02.0	12.4385	4.88225	2.54769	0.0108439	0.108439
6A02.5-6A02.1	13.4	10.4922	1.27714	0.201553	1
6A02.3-6A02.2	0.6875	7.13904	0.0963014	0.923281	1
6A02.3-6A02.0	2.16346	6.41598	0.337199	0.735967	1
6A02.3-6A02.1	3.125	11.2878	0.276847	0.781897	1
6A02.2-6A02.0	1.47596	6.41598	0.230045	0.818057	1
6A02.2-6A02.1	2.4375	11.2878	0.215941	0.829034	1
6A02.0-6A02.1	-0.961538	10.845	-0.0886621	0.92935	1
Each row tests the null hypothesis that the Sample 1 and Sample 2 distributions are the same. Asymptotic significances (2-sided tests) are displayed. The significance level is .050.
a. Significance values have been adjusted by the Bonferroni correction for multiple tests.
Age_M_Birth across ICD11
Independent-Samples Kruskal-Wallis Test Summary
Total N	56
Test Statistic	3.256a
Degree Of Freedom	4
Asymptotic Sig.(2-sided test)	0.515878
a. The test statistic is adjusted for ties.
Pairwise Comparisons of ICD11
Sample 1-Sample 2	Test Statistic	Std. Error	Std. Test Statistic	Sig.	Adj. Sig.a
6A02.1-6A02.0	0.653846	12.3498	0.0529439	0.957777	1
6A02.1-6A02.3	-2.6875	12.8541	-0.209078	0.834388	1
6A02.1-6A02.5	-5.86	11.9481	-0.490456	0.623811	1
6A02.1-6A02.2	-12.9375	12.8541	-1.00649	0.31418	1
6A02.0-6A02.3	-2.03365	7.30624	-0.278345	0.780748	1
6A02.0-6A02.5	-5.20615	5.5597	-0.93641	0.349062	1
6A02.0-6A02.2	-12.2837	7.30624	-1.68126	0.0927133	0.927133
6A02.3-6A02.5	-3.1725	6.60454	-0.480351	0.630978	1
6A02.3-6A02.2	10.25	8.12963	1.26082	0.207374	1
6A02.5-6A02.2	7.0775	6.60454	1.07161	0.283895	1
Each row tests the null hypothesis that the Sample 1 and Sample 2 distributions are the same. Asymptotic significances (2-sided tests) are displayed. The significance level is .050.
a. Significance values have been adjusted by the Bonferroni correction for multiple tests.
Age_F_Birth across ICD11
Independent-Samples Kruskal-Wallis Test Summary
Total N	56
Test Statistic	2.841a
Degree Of Freedom	4
Asymptotic Sig.(2-sided test)	0.584826
a. The test statistic is adjusted for ties.
Pairwise Comparisons of ICD11
Sample 1-Sample 2	Test Statistic	Std. Error	Std. Test Statistic	Sig.	Adj. Sig.a
6A02.3-6A02.1	3.3125	12.874	0.257303	0.796945	1
6A02.3-6A02.0	4.13942	7.31754	0.565685	0.571608	1
6A02.3-6A02.5	-8.5225	6.61476	-1.28841	0.197604	1
6A02.3-6A02.2	11.75	8.1422	1.4431	0.148993	1
6A02.1-6A02.0	0.826923	12.3689	0.0668551	0.946697	1
6A02.1-6A02.5	-5.21	11.9665	-0.43538	0.663286	1
6A02.1-6A02.2	-8.4375	12.874	-0.655393	0.512215	1
6A02.0-6A02.5	-4.38308	5.56829	-0.787149	0.431194	1
6A02.0-6A02.2	-7.61058	7.31754	-1.04005	0.298318	1
6A02.5-6A02.2	3.2275	6.61476	0.487924	0.625603	1
Each row tests the null hypothesis that the Sample 1 and Sample 2 distributions are the same. Asymptotic significances (2-sided tests) are displayed. The significance level is .050.
a. Significance values have been adjusted by the Bonferroni correction for multiple tests.
Age_Parents across ICD11
Independent-Samples Kruskal-Wallis Test Summary
Total N	56
Test Statistic	3.687a
Degree Of Freedom	4
Asymptotic Sig.(2-sided test)	0.450087
a. The test statistic is adjusted for ties.
Pairwise Comparisons of ICD11
Sample 1-Sample 2	Test Statistic	Std. Error	Std. Test Statistic	Sig.	Adj. Sig.a
6A02.1-6A02.0	3.34615	12.3706	0.270493	0.786781	1
6A02.1-6A02.3	-4.6875	12.8757	-0.364057	0.715815	1
6A02.1-6A02.5	-8.5	11.9682	-0.710216	0.47757	1
6A02.1-6A02.2	-15.8125	12.8757	-1.22809	0.219414	1
6A02.0-6A02.3	-1.34135	7.31854	-0.183281	0.854578	1
6A02.0-6A02.5	-5.15385	5.56906	-0.925444	0.354735	1
6A02.0-6A02.2	-12.4663	7.31854	-1.70339	0.0884946	0.884946
6A02.3-6A02.5	-3.8125	6.61566	-0.576284	0.564423	1
6A02.3-6A02.2	11.125	8.14332	1.36615	0.171892	1
6A02.5-6A02.2	7.3125	6.61566	1.10533	0.269016	1
Each row tests the null hypothesis that the Sample 1 and Sample 2 distributions are the same. Asymptotic significances (2-sided tests) are displayed. The significance level is .050.
a. Significance values have been adjusted by the Bonferroni correction for multiple tests.
YoE_Parents across ICD11
Independent-Samples Kruskal-Wallis Test Summary
Total N	56
Test Statistic	9.095a
Degree Of Freedom	4
Asymptotic Sig.(2-sided test)	0.0587772
a. The test statistic is adjusted for ties.
Pairwise Comparisons of ICD11
Sample 1-Sample 2	Test Statistic	Std. Error	Std. Test Statistic	Sig.	Adj. Sig.a
6A02.5-6A02.3	6.49	6.33632	1.02425	0.305716	1
6A02.5-6A02.2	8.9275	6.33632	1.40894	0.158853	1
6A02.5-6A02.0	14.74	5.33391	2.76345	0.00571935	0.0571935
6A02.5-6A02.1	17.24	11.4628	1.50399	0.132584	1
6A02.3-6A02.2	2.4375	7.79948	0.312521	0.754645	1
6A02.3-6A02.0	8.25	7.00952	1.17697	0.239207	1
6A02.3-6A02.1	10.75	12.3321	0.871712	0.383365	1
6A02.2-6A02.0	5.8125	7.00952	0.829229	0.406975	1
6A02.2-6A02.1	8.3125	12.3321	0.674056	0.500275	1
6A02.0-6A02.1	-2.5	11.8483	-0.211002	0.832886	1
Each row tests the null hypothesis that the Sample 1 and Sample 2 distributions are the same. Asymptotic significances (2-sided tests) are displayed. The significance level is .050.
a. Significance values have been adjusted by the Bonferroni correction for multiple tests.
Age_Parents_Birth across ICD11
Independent-Samples Kruskal-Wallis Test Summary
Total N	56
Test Statistic	3.300a
Degree Of Freedom	4
Asymptotic Sig.(2-sided test)	0.508967
a. The test statistic is adjusted for ties.
Pairwise Comparisons of ICD11
Sample 1-Sample 2	Test Statistic	Std. Error	Std. Test Statistic	Sig.	Adj. Sig.a
6A02.3-6A02.1	1.25	12.8812	0.0970404	0.922694	1
6A02.3-6A02.0	1.26923	7.32167	0.173353	0.862374	1
6A02.3-6A02.5	-6.56	6.6185	-0.991162	0.321607	1
6A02.3-6A02.2	12.125	8.14681	1.48831	0.136668	1
6A02.1-6A02.0	0.0192308	12.3759	0.00155389	0.99876	1
6A02.1-6A02.5	-5.31	11.9733	-0.443486	0.657414	1
6A02.1-6A02.2	-10.875	12.8812	-0.844252	0.398529	1
6A02.0-6A02.5	-5.29077	5.57144	-0.949623	0.342304	1
6A02.0-6A02.2	-10.8558	7.32167	-1.48269	0.138157	1
6A02.5-6A02.2	5.565	6.6185	0.840825	0.400446	1
Each row tests the null hypothesis that the Sample 1 and Sample 2 distributions are the same. Asymptotic significances (2-sided tests) are displayed. The significance level is .050.
a. Significance values have been adjusted by the Bonferroni correction for multiple tests.

## Sheet: Sheet_S3
Correlations
Descriptive Statistics
	Mean	Std. Deviation	N
Age_Moths	68.625	22.2544	56
PEP_3_C_QI	96.0714	18.5373	56
PEP_2_M_QI	94.6964	15.1824	56
PEP_3_CB_QI	93.5714	18.6663	56
VABS2_C_IQ	59.5357	25.0867	56
VABS2_DL_IQ	68.6607	21.578	56
VABS2_S_IQ	67.375	19.2878	56
VABS2_Tot_IQ	59	23.3659	56
IQ	62.4286	25.1482	56
ADOS_2_CS	7.17857	1.41559	56
YoE_Parents	13.3571	2.8376	56
Age_Parents	41.625	5.91089	56
Age_Parents_Birth	36	5.42301	56
Age_M	39.7857	6.18713	56
Age_F	43.4643	6.62767	56
Age_T	40.3393	6.81783	56
YoD_M	13.9821	3.22203	56
YoD_F	12.7321	3.22203	56
YoD_Taker	13.9821	3.07773	56
Age_M_Birth	34.1607	5.65292	56
Age_F_Birth	37.8393	6.26034	56
Correlations
		Age_Moths	PEP_3_C_QI	PEP_2_M_QI	PEP_3_CB_QI	VABS2_C_IQ	VABS2_DL_IQ	VABS2_S_IQ	VABS2_Tot_IQ	IQ	ADOS_2_CS	YoE_Parents	Age_Parents	Age_Parents_Birth	Age_M	Age_F	Age_T	YoD_M	YoD_F	YoD_Taker	Age_M_Birth	Age_F_Birth
Age_Moths	Pearson Correlation	1	-.366**	-.345**	-.376**	-.442**	-.432**	-.352**	-.547**	-.348**	.388**	-0.0698206	.431**	0.117058	.458**	.341*	.436**	-0.0606975	-0.0622823	-0.0117796	0.162936	0.0556763
	Sig. (2-tailed)		0.00552866	0.00928218	0.00427061	0.000643291	0.000895141	0.00782691	1.29814e-05	0.0086566	0.00310639	0.60912	0.000920963	0.390238	0.000389426	0.0101306	0.000780407	0.656765	0.648383	0.931335	0.230202	0.683595
	Sum of Squares and Cross-products	27239.1	-8305.5	-6405.38	-8595	-13579.7	-11400.1	-8307.12	-15639	-10701	672.75	-242.5	3116.12	777	3466.5	2765.75	3639.12	-239.375	-245.625	-44.375	1127.37	426.625
	Covariance	495.257	-151.009	-116.461	-156.273	-246.905	-207.275	-151.039	-284.345	-194.564	12.2318	-4.40909	56.6568	14.1273	63.0273	50.2864	66.1659	-4.35227	-4.46591	-0.806818	20.4977	7.75682
	N	56	56	56	56	56	56	56	56	56	56	56	56	56	56	56	56	56	56	56	56	56
PEP_3_C_QI	Pearson Correlation	-.366**	1	.879**	.861**	.805**	.636**	.616**	.723**	.843**	-.790**	.394**	-0.238532	-0.133839	-0.182962	-0.254668	-0.164341	.382**	.312*	.380**	-0.0792309	-0.160332
	Sig. (2-tailed)	0.00552866		5.30808e-19	1.89889e-17	7.21111e-14	1.39812e-07	4.3863e-07	3.04454e-10	3.44117e-16	4.36583e-13	0.00263033	0.0766605	0.32541	0.177109	0.0582061	0.226152	0.00363521	0.0190961	0.00391099	0.561611	0.237838
	Sum of Squares and Cross-products	-8305.5	18899.7	13605.2	16376.7	20599.9	13988.4	12109.5	17231	21624.3	-1140.71	1141.07	-1437.5	-740	-1154.14	-1720.86	-1142.36	1256.07	1026.07	1191.07	-456.643	-1023.36
	Covariance	-151.009	343.631	247.368	297.758	374.543	254.334	220.173	313.291	393.169	-20.7403	20.7468	-26.1364	-13.4545	-20.9844	-31.2883	-20.7701	22.8377	18.6558	21.6558	-8.3026	-18.6065
	N	56	56	56	56	56	56	56	56	56	56	56	56	56	56	56	56	56	56	56	56	56
PEP_2_M_QI	Pearson Correlation	-.345**	.879**	1	.770**	.701**	.582**	.569**	.632**	.753**	-.689**	.389**	-0.200854	-0.0995937	-0.213036	-0.159388	-0.145128	.331*	.353**	.316*	-0.118691	-0.0653708
	Sig. (2-tailed)	0.00928218	5.30808e-19		4.05194e-12	1.76029e-09	2.57958e-06	4.81533e-06	1.74676e-07	2.15265e-11	4.20731e-09	0.00306926	0.137722	0.465207	0.11493	0.240647	0.285878	0.0125897	0.00757085	0.0177291	0.383614	0.632174
	Sum of Squares and Cross-products	-6405.38	13605.2	12677.8	12000.7	14689.1	10481.2	9159.37	12332	15814.3	-814.964	921.071	-991.375	-451	-1100.64	-882.107	-826.232	891.696	950.446	811.696	-560.268	-341.732
	Covariance	-116.461	247.368	230.506	218.195	267.075	190.568	166.534	224.218	287.532	-14.8175	16.7468	-18.025	-8.2	-20.0117	-16.0383	-15.0224	16.2127	17.2808	14.7581	-10.1867	-6.21331
	N	56	56	56	56	56	56	56	56	56	56	56	56	56	56	56	56	56	56	56	56	56
PEP_3_CB_QI	Pearson Correlation	-.376**	.861**	.770**	1	.768**	.684**	.638**	.749**	.837**	-.781**	.424**	-0.19445	-0.0851366	-0.169261	-0.188831	-0.154419	.338*	.409**	.297*	-0.0636063	-0.0900642
	Sig. (2-tailed)	0.00427061	1.89889e-17	4.05194e-12		4.7459e-12	6.00976e-09	1.25806e-07	3.21587e-11	9.21053e-16	1.27847e-12	0.00111801	0.150986	0.532714	0.212367	0.163383	0.255816	0.0108032	0.0017397	0.0262053	0.641414	0.509176
	Sum of Squares and Cross-products	-8595	16376.7	12000.7	19163.7	19789.9	15162.9	12626	17963	21611.3	-1134.71	1236.07	-1180	-474	-1075.14	-1284.86	-1080.86	1118.57	1353.57	938.571	-369.143	-578.857
	Covariance	-156.273	297.758	218.195	348.431	359.816	275.688	229.564	326.6	392.932	-20.6312	22.474	-21.4545	-8.61818	-19.5481	-23.361	-19.6519	20.3377	24.6104	17.0649	-6.71169	-10.5247
	N	56	56	56	56	56	56	56	56	56	56	56	56	56	56	56	56	56	56	56	56	56
VABS2_C_IQ	Pearson Correlation	-.442**	.805**	.701**	.768**	1	.779**	.785**	.819**	.765**	-.643**	.366**	-.317*	-0.193184	-.285*	-.300*	-0.233249	.338*	.307*	.350**	-0.165239	-0.185484
	Sig. (2-tailed)	0.000643291	7.21111e-14	1.76029e-09	4.7459e-12		1.52174e-12	7.92992e-13	1.1742e-14	7.01963e-12	9.26197e-08	0.00557798	0.0172046	0.153717	0.0334364	0.0246507	0.0836202	0.0109592	0.0215456	0.00822103	0.223591	0.171113
	Sum of Squares and Cross-products	-13579.7	20599.9	14689.1	19789.9	34613.9	23198.2	20893.7	26415	26528.1	-1255.36	1431.79	-2587.25	-1445.5	-2430.57	-2743.93	-2194.18	1500.54	1363.04	1485.54	-1288.82	-1602.18
	Covariance	-246.905	374.543	267.075	359.816	629.344	421.785	379.886	480.273	482.33	-22.8247	26.0325	-47.0409	-26.2818	-44.1922	-49.8896	-39.8942	27.2825	24.7825	27.0097	-23.4331	-29.1305
	N	56	56	56	56	56	56	56	56	56	56	56	56	56	56	56	56	56	56	56	56	56
VABS2_DL_IQ	Pearson Correlation	-.432**	.636**	.582**	.684**	.779**	1	.832**	.885**	.656**	-.562**	.280*	-.472**	-.363**	-.449**	-.422**	-.380**	.286*	0.207881	.267*	-.347**	-.316*
	Sig. (2-tailed)	0.000895141	1.39812e-07	2.57958e-06	6.00976e-09	1.52174e-12		1.84933e-15	1.28693e-19	4.06755e-08	6.67334e-06	0.0363319	0.000244318	0.00596038	0.00051815	0.00120252	0.00385728	0.032608	0.124195	0.0470451	0.00885297	0.0177039
	Sum of Squares and Cross-products	-11400.1	13988.4	10481.2	15162.9	23198.2	25608.6	19054.1	24555	19578.1	-943.607	944.286	-3307.62	-2336.5	-3297.07	-3318.18	-3075.55	1093.66	794.911	973.661	-2325.95	-2347.05
	Covariance	-207.275	254.334	190.568	275.688	421.785	465.61	346.439	446.455	355.966	-17.1565	17.1688	-60.1386	-42.4818	-59.9468	-60.3305	-55.9192	19.8847	14.4529	17.7029	-42.2899	-42.6737
	N	56	56	56	56	56	56	56	56	56	56	56	56	56	56	56	56	56	56	56	56	56
VABS2_S_IQ	Pearson Correlation	-.352**	.616**	.569**	.638**	.785**	.832**	1	.848**	.668**	-.542**	0.171915	-0.255424	-0.152532	-0.22968	-0.241188	-0.189853	0.203151	0.0996553	0.169796	-0.130632	-0.146303
	Sig. (2-tailed)	0.00782691	4.3863e-07	4.81533e-06	1.25806e-07	7.92992e-13	1.84933e-15		1.75161e-16	1.90772e-08	1.6088e-05	0.205179	0.0574389	0.261743	0.0885969	0.0733393	0.161073	0.133185	0.464929	0.210903	0.337239	0.281952
	Sum of Squares and Cross-products	-8307.12	12109.5	9159.37	12626	20893.7	19054.1	20461.1	21009	17811	-813.75	517.5	-1601.62	-877.5	-1507.5	-1695.75	-1373.13	694.375	340.625	554.375	-783.375	-971.625
	Covariance	-151.039	220.173	166.534	229.564	379.886	346.439	372.02	381.982	323.836	-14.7955	9.40909	-29.1205	-15.9545	-27.4091	-30.8318	-24.9659	12.625	6.19318	10.0795	-14.2432	-17.6659
	N	56	56	56	56	56	56	56	56	56	56	56	56	56	56	56	56	56	56	56	56	56
VABS2_Tot_IQ	Pearson Correlation	-.547**	.723**	.632**	.749**	.819**	.885**	.848**	1	.711**	-.635**	0.225549	-.360**	-0.203753	-.366**	-.301*	-.310*	0.259618	0.137658	0.211111	-0.218867	-0.15537
	Sig. (2-tailed)	1.29814e-05	3.04454e-10	1.74676e-07	3.21587e-11	1.1742e-14	1.28693e-19	1.75161e-16		8.12108e-10	1.43124e-07	0.0946428	0.00637608	0.132015	0.00559083	0.0239923	0.0201697	0.0533281	0.311668	0.118325	0.105098	0.252864
	Sum of Squares and Cross-products	-15639	17231	12332	17963	26415	24555	21009	30028	22985	-1156	822.5	-2737	-1420	-2907	-2567	-2714	1075	570	835	-1590	-1250
	Covariance	-284.345	313.291	224.218	326.6	480.273	446.455	381.982	545.964	417.909	-21.0182	14.9545	-49.7636	-25.8182	-52.8545	-46.6727	-49.3455	19.5455	10.3636	15.1818	-28.9091	-22.7273
	N	56	56	56	56	56	56	56	56	56	56	56	56	56	56	56	56	56	56	56	56	56
IQ	Pearson Correlation	-.348**	.843**	.753**	.837**	.765**	.656**	.668**	.711**	1	-.644**	.339*	-0.193134	-0.0886567	-0.17503	-0.181099	-0.157914	.332*	.265*	.283*	-0.0746731	-0.0861697
	Sig. (2-tailed)	0.0086566	3.44117e-16	2.15265e-11	9.21053e-16	7.01963e-12	4.06755e-08	1.90772e-08	8.12108e-10		8.47745e-08	0.0105377	0.153823	0.515845	0.196965	0.181638	0.245082	0.0123113	0.048318	0.0342976	0.584404	0.527735
	Sum of Squares and Cross-products	-10701	21624.3	15814.3	21611.3	26528.1	19578.1	17811	22985	34783.7	-1261.29	1331.43	-1579	-665	-1497.86	-1660.14	-1489.14	1481.43	1181.43	1206.43	-583.857	-746.143
	Covariance	-194.564	393.169	287.532	392.932	482.33	355.966	323.836	417.909	632.431	-22.9325	24.2078	-28.7091	-12.0909	-27.2338	-30.1844	-27.0753	26.9351	21.4805	21.9351	-10.6156	-13.5662
	N	56	56	56	56	56	56	56	56	56	56	56	56	56	56	56	56	56	56	56	56	56
ADOS_2_CS	Pearson Correlation	.388**	-.790**	-.689**	-.781**	-.643**	-.562**	-.542**	-.635**	-.644**	1	-.276*	0.225442	0.111316	0.21204	0.204175	0.163158	-0.218535	-.268*	-0.187049	0.103137	0.0997245
	Sig. (2-tailed)	0.00310639	4.36583e-13	4.20731e-09	1.27847e-12	9.26197e-08	6.67334e-06	1.6088e-05	1.43124e-07	8.47745e-08		0.0391752	0.0948036	0.414062	0.116677	0.131197	0.22956	0.10564	0.0455218	0.167465	0.449398	0.464618
	Sum of Squares and Cross-products	672.75	-1140.71	-814.964	-1134.71	-1255.36	-943.607	-813.75	-1156	-1261.29	110.214	-61.0714	103.75	47	102.143	105.357	86.6071	-54.8214	-67.3214	-44.8214	45.3929	48.6071
	Covariance	12.2318	-20.7403	-14.8175	-20.6312	-22.8247	-17.1565	-14.7955	-21.0182	-22.9325	2.0039	-1.11039	1.88636	0.854545	1.85714	1.91558	1.57468	-0.996753	-1.22403	-0.814935	0.825325	0.883766
	N	56	56	56	56	56	56	56	56	56	56	56	56	56	56	56	56	56	56	56	56	56
YoE_Parents	Pearson Correlation	-0.0698206	.394**	.389**	.424**	.366**	.280*	0.171915	0.225549	.339*	-.276*	1	0.142276	0.178707	0.15978	0.104619	0.146342	.881**	.881**	.870**	0.197549	0.131228
	Sig. (2-tailed)	0.60912	0.00263033	0.00306926	0.00111801	0.00557798	0.0363319	0.205179	0.0946428	0.0105377	0.0391752		0.295552	0.187572	0.239477	0.442874	0.281824	3.66439e-19	3.66439e-19	3.26445e-18	0.144453	0.335023
	Sum of Squares and Cross-products	-242.5	1141.07	921.071	1236.07	1431.79	944.286	517.5	822.5	1331.43	-61.0714	442.857	131.25	151.25	154.286	108.214	155.714	442.857	442.857	417.857	174.286	128.214
	Covariance	-4.40909	20.7468	16.7468	22.474	26.0325	17.1688	9.40909	14.9545	24.2078	-1.11039	8.05195	2.38636	2.75	2.80519	1.96753	2.83117	8.05195	8.05195	7.5974	3.16883	2.33117
	N	56	56	56	56	56	56	56	56	56	56	56	56	56	56	56	56	56	56	56	56	56
Age_Parents	Pearson Correlation	.431**	-0.238532	-0.200854	-0.19445	-.317*	-.472**	-0.255424	-.360**	-0.193134	0.225442	0.142276	1	.946**	.917**	.928**	.912**	0.162891	0.0877105	0.183021	.865**	.857**
	Sig. (2-tailed)	0.000920963	0.0766605	0.137722	0.150986	0.0172046	0.000244318	0.0574389	0.00637608	0.153823	0.0948036	0.295552		5.4409e-28	3.53278e-23	8.5118e-25	1.55012e-22	0.230333	0.520352	0.176967	8.59252e-18	3.41827e-17
	Sum of Squares and Cross-products	3116.12	-1437.5	-991.375	-1180	-2587.25	-3307.62	-1601.62	-2737	-1579	103.75	131.25	1921.62	1667	1844	1999.25	2021.12	170.625	91.875	183.125	1589.37	1744.63
	Covariance	56.6568	-26.1364	-18.025	-21.4545	-47.0409	-60.1386	-29.1205	-49.7636	-28.7091	1.88636	2.38636	34.9386	30.3091	33.5273	36.35	36.7477	3.10227	1.67045	3.32955	28.8977	31.7205
	N	56	56	56	56	56	56	56	56	56	56	56	56	56	56	56	56	56	56	56	56	56
Age_Parents_Birth	Pearson Correlation	0.117058	-0.133839	-0.0995937	-0.0851366	-0.193184	-.363**	-0.152532	-0.203753	-0.0886567	0.111316	0.178707	.946**	1	.849**	.894**	.852**	0.202909	0.11186	0.209699	.900**	.920**
	Sig. (2-tailed)	0.390238	0.32541	0.465207	0.532714	0.153717	0.00596038	0.261743	0.132015	0.515845	0.414062	0.187572	5.4409e-28		1.29531e-16	1.96566e-20	8.79228e-17	0.133657	0.411769	0.120864	3.70375e-21	1.46656e-23
	Sum of Squares and Cross-products	777	-740	-451	-474	-1445.5	-2336.5	-877.5	-1420	-665	47	151.25	1667	1617.5	1567.5	1766.5	1732	195	107.5	192.5	1518	1717
	Covariance	14.1273	-13.4545	-8.2	-8.61818	-26.2818	-42.4818	-15.9545	-25.8182	-12.0909	0.854545	2.75	30.3091	29.4091	28.5	32.1182	31.4909	3.54545	1.95455	3.5	27.6	31.2182
	N	56	56	56	56	56	56	56	56	56	56	56	56	56	56	56	56	56	56	56	56	56
Age_M	Pearson Correlation	.458**	-0.182962	-0.213036	-0.169261	-.285*	-.449**	-0.22968	-.366**	-0.17503	0.21204	0.15978	.917**	.849**	1	.702**	.930**	0.179478	0.101954	0.202216	.951**	.613**
	Sig. (2-tailed)	0.000389426	0.177109	0.11493	0.212367	0.0334364	0.00051815	0.0885969	0.00559083	0.196965	0.116677	0.239477	3.53278e-23	1.29531e-16		1.69596e-09	4.28468e-25	0.185644	0.454642	0.135018	3.82182e-29	5.08892e-07
	Sum of Squares and Cross-products	3466.5	-1154.14	-1100.64	-1075.14	-2430.57	-3297.07	-1507.5	-2907	-1497.86	102.143	154.286	1844	1567.5	2105.43	1582.57	2157.07	196.786	111.786	211.786	1828.93	1306.07
	Covariance	63.0273	-20.9844	-20.0117	-19.5481	-44.1922	-59.9468	-27.4091	-52.8545	-27.2338	1.85714	2.80519	33.5273	28.5	38.2805	28.774	39.2195	3.57792	2.03247	3.85065	33.2532	23.7468
	N	56	56	56	56	56	56	56	56	56	56	56	56	56	56	56	56	56	56	56	56	56
Age_F	Pearson Correlation	.341*	-0.254668	-0.159388	-0.188831	-.300*	-.422**	-0.241188	-.301*	-0.181099	0.204175	0.104619	.928**	.894**	.702**	1	.759**	0.123001	0.0612722	0.137681	.655**	.957**
	Sig. (2-tailed)	0.0101306	0.0582061	0.240647	0.163383	0.0246507	0.00120252	0.0733393	0.0239923	0.181638	0.131197	0.442874	8.5118e-25	1.96566e-20	1.69596e-09		1.26998e-11	0.366458	0.65372	0.311585	4.31279e-08	1.29785e-30
	Sum of Squares and Cross-products	2765.75	-1720.86	-882.107	-1284.86	-2743.93	-3318.18	-1695.75	-2567	-1660.14	105.357	108.214	1999.25	1766.5	1582.57	2415.93	1885.18	144.464	71.9643	154.464	1349.82	2183.18
	Covariance	50.2864	-31.2883	-16.0383	-23.361	-49.8896	-60.3305	-30.8318	-46.6727	-30.1844	1.91558	1.96753	36.35	32.1182	28.774	43.926	34.276	2.62662	1.30844	2.80844	24.5422	39.6942
	N	56	56	56	56	56	56	56	56	56	56	56	56	56	56	56	56	56	56	56	56	56
Age_T	Pearson Correlation	.436**	-0.164341	-0.145128	-0.154419	-0.233249	-.380**	-0.189853	-.310*	-0.157914	0.163158	0.146342	.912**	.852**	.930**	.759**	1	0.15009	0.107672	0.165793	.881**	.680**
	Sig. (2-tailed)	0.000780407	0.226152	0.285878	0.255816	0.0836202	0.00385728	0.161073	0.0201697	0.245082	0.22956	0.281824	1.55012e-22	8.79228e-17	4.28468e-25	1.26998e-11		0.269545	0.429603	0.222022	3.27111e-19	8.28425e-09
	Sum of Squares and Cross-products	3639.12	-1142.36	-826.232	-1080.86	-2194.18	-3075.55	-1373.13	-2714	-1489.14	86.6071	155.714	2021.12	1732	2157.07	1885.18	2556.55	181.339	130.089	191.339	1867.95	1596.05
	Covariance	66.1659	-20.7701	-15.0224	-19.6519	-39.8942	-55.9192	-24.9659	-49.3455	-27.0753	1.57468	2.83117	36.7477	31.4909	39.2195	34.276	46.4828	3.29708	2.36526	3.4789	33.9627	29.0192
	N	56	56	56	56	56	56	56	56	56	56	56	56	56	56	56	56	56	56	56	56	56
YoD_M	Pearson Correlation	-0.0606975	.382**	.331*	.338*	.338*	.286*	0.203151	0.259618	.332*	-0.218535	.881**	0.162891	0.202909	0.179478	0.123001	0.15009	1	.551**	.955**	0.220771	0.152189
	Sig. (2-tailed)	0.656765	0.00363521	0.0125897	0.0108032	0.0109592	0.032608	0.133185	0.0533281	0.0123113	0.10564	3.66439e-19	0.230333	0.133657	0.185644	0.366458	0.269545		1.06995e-05	3.13526e-30	0.102032	0.26283
	Sum of Squares and Cross-products	-239.375	1256.07	891.696	1118.57	1500.54	1093.66	694.375	1075	1481.43	-54.8214	442.857	170.625	195	196.786	144.464	181.339	570.982	314.732	520.982	221.161	168.839
	Covariance	-4.35227	22.8377	16.2127	20.3377	27.2825	19.8847	12.625	19.5455	26.9351	-0.996753	8.05195	3.10227	3.54545	3.57792	2.62662	3.29708	10.3815	5.7224	9.4724	4.0211	3.06981
	N	56	56	56	56	56	56	56	56	56	56	56	56	56	56	56	56	56	56	56	56	56
YoD_F	Pearson Correlation	-0.0622823	.312*	.353**	.409**	.307*	0.207881	0.0996553	0.137658	.265*	-.268*	.881**	0.0877105	0.11186	0.101954	0.0612722	0.107672	.551**	1	.577**	0.127186	0.0789515
	Sig. (2-tailed)	0.648383	0.0190961	0.00757085	0.0017397	0.0215456	0.124195	0.464929	0.311668	0.048318	0.0455218	3.66439e-19	0.520352	0.411769	0.454642	0.65372	0.429603	1.06995e-05		3.23318e-06	0.350247	0.562996
	Sum of Squares and Cross-products	-245.625	1026.07	950.446	1353.57	1363.04	794.911	340.625	570	1181.43	-67.3214	442.857	91.875	107.5	111.786	71.9643	130.089	314.732	570.982	314.732	127.411	87.5893
	Covariance	-4.46591	18.6558	17.2808	24.6104	24.7825	14.4529	6.19318	10.3636	21.4805	-1.22403	8.05195	1.67045	1.95455	2.03247	1.30844	2.36526	5.7224	10.3815	5.7224	2.31656	1.59253
	N	56	56	56	56	56	56	56	56	56	56	56	56	56	56	56	56	56	56	56	56	56
YoD_Taker	Pearson Correlation	-0.0117796	.380**	.316*	.297*	.350**	.267*	0.169796	0.211111	.283*	-0.187049	.870**	0.183021	0.209699	0.202216	0.137681	0.165793	.955**	.577**	1	0.231123	0.154606
	Sig. (2-tailed)	0.931335	0.00391099	0.0177291	0.0262053	0.00822103	0.0470451	0.210903	0.118325	0.0342976	0.167465	3.26445e-18	0.176967	0.120864	0.135018	0.311585	0.222022	3.13526e-30	3.23318e-06		0.0865575	0.255233
	Sum of Squares and Cross-products	-44.375	1191.07	811.696	938.571	1485.54	973.661	554.375	835	1206.43	-44.8214	417.857	183.125	192.5	211.786	154.464	191.339	520.982	314.732	520.982	221.161	163.839
	Covariance	-0.806818	21.6558	14.7581	17.0649	27.0097	17.7029	10.0795	15.1818	21.9351	-0.814935	7.5974	3.32955	3.5	3.85065	2.80844	3.4789	9.4724	5.7224	9.4724	4.0211	2.9789
	N	56	56	56	56	56	56	56	56	56	56	56	56	56	56	56	56	56	56	56	56	56
Age_M_Birth	Pearson Correlation	0.162936	-0.0792309	-0.118691	-0.0636063	-0.165239	-.347**	-0.130632	-0.218867	-0.0746731	0.103137	0.197549	.865**	.900**	.951**	.655**	.881**	0.220771	0.127186	0.231123	1	.657**
	Sig. (2-tailed)	0.230202	0.561611	0.383614	0.641414	0.223591	0.00885297	0.337239	0.105098	0.584404	0.449398	0.144453	8.59252e-18	3.70375e-21	3.82182e-29	4.31279e-08	3.27111e-19	0.102032	0.350247	0.0865575		3.85488e-08
	Sum of Squares and Cross-products	1127.37	-456.643	-560.268	-369.143	-1288.82	-2325.95	-783.375	-1590	-583.857	45.3929	174.286	1589.37	1518	1828.93	1349.82	1867.95	221.161	127.411	221.161	1757.55	1278.45
	Covariance	20.4977	-8.3026	-10.1867	-6.71169	-23.4331	-42.2899	-14.2432	-28.9091	-10.6156	0.825325	3.16883	28.8977	27.6	33.2532	24.5422	33.9627	4.0211	2.31656	4.0211	31.9555	23.2445
	N	56	56	56	56	56	56	56	56	56	56	56	56	56	56	56	56	56	56	56	56	56
Age_F_Birth	Pearson Correlation	0.0556763	-0.160332	-0.0653708	-0.0900642	-0.185484	-.316*	-0.146303	-0.15537	-0.0861697	0.0997245	0.131228	.857**	.920**	.613**	.957**	.680**	0.152189	0.0789515	0.154606	.657**	1
	Sig. (2-tailed)	0.683595	0.237838	0.632174	0.509176	0.171113	0.0177039	0.281952	0.252864	0.527735	0.464618	0.335023	3.41827e-17	1.46656e-23	5.08892e-07	1.29785e-30	8.28425e-09	0.26283	0.562996	0.255233	3.85488e-08
	Sum of Squares and Cross-products	426.625	-1023.36	-341.732	-578.857	-1602.18	-2347.05	-971.625	-1250	-746.143	48.6071	128.214	1744.63	1717	1306.07	2183.18	1596.05	168.839	87.5893	163.839	1278.45	2155.55
	Covariance	7.75682	-18.6065	-6.21331	-10.5247	-29.1305	-42.6737	-17.6659	-22.7273	-13.5662	0.883766	2.33117	31.7205	31.2182	23.7468	39.6942	29.0192	3.06981	1.59253	2.9789	23.2445	39.1919
	N	56	56	56	56	56	56	56	56	56	56	56	56	56	56	56	56	56	56	56	56	56
**. Correlation is significant at the 0.01 level (2-tailed).
*. Correlation is significant at the 0.05 level (2-tailed).
Confidence Intervals
	Pearson Correlation	Sig. (2-tailed)	95% Confidence Intervals (2-tailed)a
			Lower	Upper
Age_Moths - PEP_3_C_QI	-0.366051	0.00552866	-0.571501	-0.110849
Age_Moths - PEP_2_M_QI	-0.344687	0.00928218	-0.554939	-0.0868277
Age_Moths - PEP_3_CB_QI	-0.376192	0.00427061	-0.579306	-0.122358
Age_Moths - VABS2_C_IQ	-0.442252	0.000643291	-0.629283	-0.19909
Age_Moths - VABS2_DL_IQ	-0.431639	0.000895141	-0.621354	-0.186553
Age_Moths - VABS2_S_IQ	-0.351876	0.00782691	-0.56053	-0.0948762
Age_Moths - VABS2_Tot_IQ	-0.546826	1.29814e-05	-0.705463	-0.327164
Age_Moths - IQ	-0.347648	0.0086566	-0.557244	-0.0901385
Age_Moths - ADOS_2_CS	0.388274	0.00310639	0.136163	0.588559
Age_Moths - YoE_Parents	-0.0698206	0.60912	-0.326157	0.1973
Age_Moths - Age_Parents	0.430709	0.000920963	0.185458	0.620657
Age_Moths - Age_Parents_Birth	0.117058	0.390238	-0.151513	0.367695
Age_Moths - Age_M	0.457746	0.000389426	0.21754	0.640792
Age_Moths - Age_F	0.340937	0.0101306	0.0826424	0.552015
Age_Moths - Age_T	0.436087	0.000780407	0.191797	0.624681
Age_Moths - YoD_M	-0.0606975	0.656765	-0.318019	0.20601
Age_Moths - YoD_F	-0.0622823	0.648383	-0.319436	0.2045
Age_Moths - YoD_Taker	-0.0117796	0.931335	-0.273733	0.252001
Age_Moths - Age_M_Birth	0.162936	0.230202	-0.105903	0.40711
Age_Moths - Age_F_Birth	0.0556763	0.683595	-0.210786	0.313525
PEP_3_C_QI - PEP_2_M_QI	0.878932	5.30808e-19	0.798275	0.926386
PEP_3_C_QI - PEP_3_CB_QI	0.860517	1.89889e-17	0.769168	0.914889
PEP_3_C_QI - VABS2_C_IQ	0.805399	7.21111e-14	0.684349	0.879983
PEP_3_C_QI - VABS2_DL_IQ	0.635838	1.39812e-07	0.443158	0.767657
PEP_3_C_QI - VABS2_S_IQ	0.615792	4.3863e-07	0.41644	0.753853
PEP_3_C_QI - VABS2_Tot_IQ	0.723302	3.04454e-10	0.56404	0.826561
PEP_3_C_QI - IQ	0.843386	3.44117e-16	0.742441	0.90412
PEP_3_C_QI - ADOS_2_CS	-0.79037	4.36583e-13	-0.870333	-0.6618
PEP_3_C_QI - YoE_Parents	0.394415	0.00263033	0.143219	0.593242
PEP_3_C_QI - Age_Parents	-0.238532	0.0766605	-0.470155	0.0281662
PEP_3_C_QI - Age_Parents_Birth	-0.133839	0.32541	-0.382216	0.134963
PEP_3_C_QI - Age_M	-0.182962	0.177109	-0.424037	0.0856289
PEP_3_C_QI - Age_F	-0.254668	0.0582061	-0.483319	0.0111377
PEP_3_C_QI - Age_T	-0.164341	0.226152	-0.408303	0.104488
PEP_3_C_QI - YoD_M	0.382363	0.00363521	0.129397	0.584038
PEP_3_C_QI - YoD_F	0.312348	0.0190961	0.0510395	0.529556
PEP_3_C_QI - YoD_Taker	0.379576	0.00391099	0.126215	0.581903
PEP_3_C_QI - Age_M_Birth	-0.0792309	0.561611	-0.334511	0.188272
PEP_3_C_QI - Age_F_Birth	-0.160332	0.237838	-0.404896	0.108523
PEP_2_M_QI - PEP_3_CB_QI	0.769918	4.05194e-12	0.631499	0.85711
PEP_2_M_QI - VABS2_C_IQ	0.701209	1.76029e-09	0.532822	0.811881
PEP_2_M_QI - VABS2_DL_IQ	0.581697	2.57958e-06	0.371804	0.730108
PEP_2_M_QI - VABS2_S_IQ	0.568694	4.81533e-06	0.355039	0.72096
PEP_2_M_QI - VABS2_Tot_IQ	0.632045	1.74676e-07	0.438075	0.765054
PEP_2_M_QI - IQ	0.753076	2.15265e-11	0.606873	0.846139
PEP_2_M_QI - ADOS_2_CS	-0.689441	4.20731e-09	-0.804007	-0.516387
PEP_2_M_QI - YoE_Parents	0.388722	0.00306926	0.136677	0.588901
PEP_2_M_QI - Age_Parents	-0.200854	0.137722	-0.439022	0.0673232
PEP_2_M_QI - Age_Parents_Birth	-0.0995937	0.465207	-0.352452	0.168578
PEP_2_M_QI - Age_M	-0.213036	0.11493	-0.44915	0.0547538
PEP_2_M_QI - Age_F	-0.159388	0.240647	-0.404094	0.109471
PEP_2_M_QI - Age_T	-0.145128	0.285878	-0.391917	0.123743
PEP_2_M_QI - YoD_M	0.331423	0.0125897	0.0720666	0.544574
PEP_2_M_QI - YoD_F	0.353259	0.00757085	0.0964293	0.561604
PEP_2_M_QI - YoD_Taker	0.315835	0.0177291	0.0548651	0.532311
PEP_2_M_QI - Age_M_Birth	-0.118691	0.383614	-0.369113	0.149909
PEP_2_M_QI - Age_F_Birth	-0.0653708	0.632174	-0.322192	0.201554
PEP_3_CB_QI - VABS2_C_IQ	0.768382	4.7459e-12	0.629241	0.856112
PEP_3_CB_QI - VABS2_DL_IQ	0.684461	6.00976e-09	0.509471	0.800664
PEP_3_CB_QI - VABS2_S_IQ	0.637619	1.25806e-07	0.445549	0.768878
PEP_3_CB_QI - VABS2_Tot_IQ	0.748817	3.21587e-11	0.600691	0.843352
PEP_3_CB_QI - IQ	0.837053	9.21053e-16	0.732645	0.900121
PEP_3_CB_QI - ADOS_2_CS	-0.780778	1.27847e-12	-0.864145	-0.647535
PEP_3_CB_QI - YoE_Parents	0.424299	0.00111801	0.17793	0.615848
PEP_3_CB_QI - Age_Parents	-0.19445	0.150986	-0.433673	0.0738967
PEP_3_CB_QI - Age_Parents_Birth	-0.0851366	0.532714	-0.339733	0.182582
PEP_3_CB_QI - Age_M	-0.169261	0.212367	-0.412474	0.0995245
PEP_3_CB_QI - Age_F	-0.188831	0.163383	-0.428967	0.0796448
PEP_3_CB_QI - Age_T	-0.154419	0.255816	-0.39986	0.114457
PEP_3_CB_QI - YoD_M	0.338153	0.0108032	0.0795408	0.549841
PEP_3_CB_QI - YoD_F	0.409195	0.0017397	0.160307	0.60446
PEP_3_CB_QI - YoD_Taker	0.297041	0.0262053	0.0343352	0.517407
PEP_3_CB_QI - Age_M_Birth	-0.0636063	0.641414	-0.320618	0.203238
PEP_3_CB_QI - Age_F_Birth	-0.0900642	0.509176	-0.344079	0.177821
VABS2_C_IQ - VABS2_DL_IQ	0.779177	1.52174e-12	0.645162	0.863109
VABS2_C_IQ - VABS2_S_IQ	0.785102	7.92992e-13	0.653953	0.866938
VABS2_C_IQ - VABS2_Tot_IQ	0.819336	1.1742e-14	0.705478	0.888881
VABS2_C_IQ - IQ	0.764528	7.01963e-12	0.623586	0.853606
VABS2_C_IQ - ADOS_2_CS	-0.642722	9.26197e-08	-0.77237	-0.452415
VABS2_C_IQ - YoE_Parents	0.365696	0.00557798	0.110447	0.571228
VABS2_C_IQ - Age_Parents	-0.317233	0.0172046	-0.533415	-0.0564021
VABS2_C_IQ - Age_Parents_Birth	-0.193184	0.153717	-0.432614	0.0751936
VABS2_C_IQ - Age_M	-0.284717	0.0334364	-0.507562	-0.0209941
VABS2_C_IQ - Age_F	-0.300058	0.0246507	-0.519809	-0.0376161
VABS2_C_IQ - Age_T	-0.233249	0.0836202	-0.465824	0.0337072
VABS2_C_IQ - YoD_M	0.337528	0.0109592	0.0788457	0.549352
VABS2_C_IQ - YoD_F	0.306599	0.0215456	0.0447481	0.525003
VABS2_C_IQ - YoD_Taker	0.349821	0.00822103	0.0925723	0.558934
VABS2_C_IQ - Age_M_Birth	-0.165239	0.223591	-0.409065	0.103583
VABS2_C_IQ - Age_F_Birth	-0.185484	0.171113	-0.426157	0.0830602
VABS2_DL_IQ - VABS2_S_IQ	0.832399	1.84933e-15	0.725476	0.897176
VABS2_DL_IQ - VABS2_Tot_IQ	0.885491	1.28693e-19	0.808739	0.930462
VABS2_DL_IQ - IQ	0.655981	4.06755e-08	0.470366	0.781411
VABS2_DL_IQ - ADOS_2_CS	-0.561668	6.67334e-06	-0.715997	-0.346041
VABS2_DL_IQ - YoE_Parents	0.280401	0.0363319	0.0163446	0.504101
VABS2_DL_IQ - Age_Parents	-0.471508	0.000244318	-0.650949	-0.234078
VABS2_DL_IQ - Age_Parents_Birth	-0.363037	0.00596038	-0.569175	-0.107441
VABS2_DL_IQ - Age_M	-0.44902	0.00051815	-0.63432	-0.207128
VABS2_DL_IQ - Age_F	-0.421857	0.00120252	-0.614012	-0.17507
VABS2_DL_IQ - Age_T	-0.380105	0.00385728	-0.582308	-0.126818
VABS2_DL_IQ - YoD_M	0.286008	0.032608	0.0223881	0.508597
VABS2_DL_IQ - YoD_F	0.207881	0.124195	-0.0600836	0.444871
VABS2_DL_IQ - YoD_Taker	0.266565	0.0470451	0.00151771	0.492959
VABS2_DL_IQ - Age_M_Birth	-0.346699	0.00885297	-0.556506	-0.0890768
VABS2_DL_IQ - Age_F_Birth	-0.315901	0.0177039	-0.532363	-0.0549382
VABS2_S_IQ - VABS2_Tot_IQ	0.847574	1.75161e-16	0.748944	0.90676
VABS2_S_IQ - IQ	0.66763	1.90772e-08	0.48627	0.789313
VABS2_S_IQ - ADOS_2_CS	-0.541885	1.6088e-05	-0.701941	-0.32092
VABS2_S_IQ - YoE_Parents	0.171915	0.205179	-0.0968409	0.41472
VABS2_S_IQ - Age_Parents	-0.255424	0.0574389	-0.483932	0.0103365
VABS2_S_IQ - Age_Parents_Birth	-0.152532	0.261743	-0.398249	0.116348
VABS2_S_IQ - Age_M	-0.22968	0.0885969	-0.462891	0.0374411
VABS2_S_IQ - Age_F	-0.241188	0.0733393	-0.472329	0.0253742
VABS2_S_IQ - Age_T	-0.189853	0.161073	-0.429824	0.0786004
VABS2_S_IQ - YoD_M	0.203151	0.133185	-0.0649604	0.440936
VABS2_S_IQ - YoD_F	0.0996553	0.464929	-0.168518	0.352506
VABS2_S_IQ - YoD_Taker	0.169796	0.210903	-0.0989836	0.412927
VABS2_S_IQ - Age_M_Birth	-0.130632	0.337239	-0.37945	0.138137
VABS2_S_IQ - Age_F_Birth	-0.146303	0.281952	-0.392924	0.122571
VABS2_Tot_IQ - IQ	0.711203	8.12108e-10	0.546885	0.818537
VABS2_Tot_IQ - ADOS_2_CS	-0.635442	1.43124e-07	-0.767385	-0.442626
VABS2_Tot_IQ - YoE_Parents	0.225549	0.0946428	-0.041753	0.459491
VABS2_Tot_IQ - Age_Parents	-0.360311	0.00637608	-0.567067	-0.104364
VABS2_Tot_IQ - Age_Parents_Birth	-0.203753	0.132015	-0.441437	0.0643405
VABS2_Tot_IQ - Age_M	-0.365605	0.00559083	-0.571157	-0.110343
VABS2_Tot_IQ - Age_F	-0.301384	0.0239923	-0.520863	-0.03906
VABS2_Tot_IQ - Age_T	-0.309756	0.0201697	-0.527504	-0.0482
VABS2_Tot_IQ - YoD_M	0.259618	0.0533281	-0.00588361	0.487335
VABS2_Tot_IQ - YoD_F	0.137658	0.311668	-0.131176	0.385503
VABS2_Tot_IQ - YoD_Taker	0.211111	0.118325	-0.0567455	0.447554
VABS2_Tot_IQ - Age_M_Birth	-0.218867	0.105098	-0.453976	0.0487074
VABS2_Tot_IQ - Age_F_Birth	-0.15537	0.252864	-0.400671	0.113504
IQ - ADOS_2_CS	-0.644179	8.47745e-08	-0.773366	-0.45438
IQ - YoE_Parents	0.339233	0.0105377	0.0807437	0.550685
IQ - Age_Parents	-0.193134	0.153823	-0.432573	0.075244
IQ - Age_Parents_Birth	-0.0886567	0.515845	-0.342839	0.179182
IQ - Age_M	-0.17503	0.196965	-0.417352	0.0936866
IQ - Age_F	-0.181099	0.181638	-0.422469	0.0875251
IQ - Age_T	-0.157914	0.245082	-0.402839	0.110952
IQ - YoD_M	0.332416	0.0123113	0.0731669	0.545352
IQ - YoD_F	0.265099	0.048318	-4.6727e-05	0.491773
IQ - YoD_Taker	0.283402	0.0342976	0.0195762	0.506509
IQ - Age_M_Birth	-0.0746731	0.584404	-0.33047	0.19265
IQ - Age_F_Birth	-0.0861697	0.527735	-0.340645	0.181585
ADOS_2_CS - YoE_Parents	-0.276431	0.0391752	-0.500912	-0.0120787
ADOS_2_CS - Age_Parents	0.225442	0.0948036	-0.0418646	0.459403
ADOS_2_CS - Age_Parents_Birth	0.111316	0.414062	-0.157142	0.362698
ADOS_2_CS - Age_M	0.21204	0.116677	-0.0557845	0.448324
ADOS_2_CS - Age_F	0.204175	0.131197	-0.0639052	0.441789
ADOS_2_CS - Age_T	0.163158	0.22956	-0.10568	0.407298
ADOS_2_CS - YoD_M	-0.218535	0.10564	-0.453702	0.0490524
ADOS_2_CS - YoD_F	-0.268363	0.0455218	-0.494411	-0.00343782
ADOS_2_CS - YoD_Taker	-0.187049	0.167465	-0.427471	0.0814639
ADOS_2_CS - Age_M_Birth	0.103137	0.449398	-0.165128	0.355556
ADOS_2_CS - Age_F_Birth	0.0997245	0.464618	-0.16845	0.352567
YoE_Parents - Age_Parents	0.142276	0.295552	-0.126584	0.389471
YoE_Parents - Age_Parents_Birth	0.178707	0.187572	-0.0899559	0.420454
YoE_Parents - Age_M	0.15978	0.239477	-0.109077	0.404427
YoE_Parents - Age_F	0.104619	0.442874	-0.163684	0.356852
YoE_Parents - Age_T	0.146342	0.281824	-0.122533	0.392957
YoE_Parents - YoD_M	0.880685	3.66439e-19	0.801067	0.927476
YoE_Parents - YoD_F	0.880685	3.66439e-19	0.801067	0.927476
YoE_Parents - YoD_Taker	0.869931	3.26445e-18	0.783999	0.920777
YoE_Parents - Age_M_Birth	0.197549	0.144453	-0.0707183	0.436264
YoE_Parents - Age_F_Birth	0.131228	0.335023	-0.137549	0.379964
Age_Parents - Age_Parents_Birth	0.945538	5.4409e-28	0.906953	0.9673
Age_Parents - Age_M	0.916761	3.53278e-23	0.859332	0.949751
Age_Parents - Age_F	0.927878	8.5118e-25	0.877605	0.956552
Age_Parents - Age_T	0.911867	1.55012e-22	0.851335	0.946746
Age_Parents - YoD_M	0.162891	0.230333	-0.105948	0.407071
Age_Parents - YoD_F	0.0877105	0.520352	-0.180097	0.342005
Age_Parents - YoD_Taker	0.183021	0.176967	-0.0855688	0.424087
Age_Parents - Age_M_Birth	0.864844	8.59252e-18	0.775973	0.917598
Age_Parents - Age_F_Birth	0.857212	3.41827e-17	0.763987	0.912818
Age_Parents_Birth - Age_M	0.849406	1.29531e-16	0.751795	0.907913
Age_Parents_Birth - Age_F	0.893613	1.96566e-20	0.821766	0.935494
Age_Parents_Birth - Age_T	0.851723	8.79228e-17	0.755407	0.90937
Age_Parents_Birth - YoD_M	0.202909	0.133657	-0.0652092	0.440734
Age_Parents_Birth - YoD_F	0.11186	0.411769	-0.156609	0.363172
Age_Parents_Birth - YoD_Taker	0.209699	0.120864	-0.0582054	0.446382
Age_Parents_Birth - Age_M_Birth	0.900317	3.70375e-21	0.832579	0.939635
Age_Parents_Birth - Age_F_Birth	0.919536	1.46656e-23	0.863878	0.951451
Age_M - Age_F	0.701699	1.69596e-09	0.53351	0.812208
Age_M - Age_T	0.929751	4.28468e-25	0.8807	0.957696
Age_M - YoD_M	0.179478	0.185644	-0.0891723	0.421104
Age_M - YoD_F	0.101954	0.454642	-0.166281	0.35452
Age_M - YoD_Taker	0.202216	0.135018	-0.0659226	0.440157
Age_M - Age_M_Birth	0.950763	3.82182e-29	0.915711	0.970466
Age_M - Age_F_Birth	0.61308	5.08892e-07	0.412854	0.751977
Age_F - Age_T	0.758548	1.26998e-11	0.614842	0.849711
Age_F - YoD_M	0.123001	0.366458	-0.14567	0.372851
Age_F - YoD_F	0.0612722	0.65372	-0.205463	0.318533
Age_F - YoD_Taker	0.137681	0.311585	-0.131152	0.385523
Age_F - Age_M_Birth	0.655058	4.31279e-08	0.469112	0.780784
Age_F - Age_F_Birth	0.956682	1.29785e-30	0.925677	0.974046
Age_T - YoD_M	0.15009	0.269545	-0.11879	0.396164
Age_T - YoD_F	0.107672	0.429603	-0.160704	0.359519
Age_T - YoD_Taker	0.165793	0.222022	-0.103025	0.409535
Age_T - Age_M_Birth	0.881217	3.27111e-19	0.801915	0.927807
Age_T - Age_F_Birth	0.679893	8.28425e-09	0.503148	0.797591
YoD_M - YoD_F	0.551212	1.06995e-05	0.332723	0.708582
YoD_M - YoD_Taker	0.955213	3.13526e-30	0.923199	0.973158
YoD_M - Age_M_Birth	0.220771	0.102032	-0.046728	0.45555
YoD_M - Age_F_Birth	0.152189	0.26283	-0.116691	0.397957
YoD_F - YoD_Taker	0.577057	3.23318e-06	0.365805	0.726849
YoD_F - Age_M_Birth	0.127186	0.350247	-0.141542	0.376473
YoD_F - Age_F_Birth	0.0789515	0.562996	-0.18854	0.334263
YoD_Taker - Age_M_Birth	0.231123	0.0865575	-0.0359324	0.464078
YoD_Taker - Age_F_Birth	0.154606	0.255233	-0.11427	0.40002
Age_M_Birth - Age_F_Birth	0.656824	3.85488e-08	0.471513	0.781984
a. Estimation is based on Fisher's r-to-z transformation with bias adjustment.
Nonparametric Correlations
Notes
Output Created		24-MAR-2024 20:34:52
Comments
Input	Data	/Users/davidvagni/Downloads/Paper_QI_Vineland/Data_Set_PEP_VABS_final.sav
	Active Dataset	DataSet1
	Filter	Code <> "60" AND ICD11 <> "6A02.1" AND ICD11 <> "6A02.Z" (FILTER)
	Weight	<none>
	Split File	<none>
	N of Rows in Working Data File	56
Missing Value Handling	Definition of Missing	User-defined missing values are treated as missing.
	Cases Used	Statistics for each pair of variables are based on all the cases with valid data for that pair.
Syntax		NONPAR CORR /VARIABLES=Age_Moths PEP_3_C_QI PEP_2_M_QI PEP_3_CB_QI VABS2_C_IQ VABS2_DL_IQ VABS2_S_IQ VABS2_Tot_IQ IQ ADOS_2_CS YoE_Parents Age_Parents Age_Parents_Birth Age_M Age_F Age_T YoD_M YoD_F YoD_Taker Age_M_Birth Age_F_Birth /PRINT=SPEARMAN TWOTAIL NOSIG FULL /CI METHOD(FHP) CILEVEL(95) /MISSING=PAIRWISE.
Resources	Processor Time	00:00:00,15
	Elapsed Time	00:00:00,00
	Number of Cases Allowed	131072 casesa
a. Based on availability of workspace memory
Correlations
			Age_Moths	PEP_3_C_QI	PEP_2_M_QI	PEP_3_CB_QI	VABS2_C_IQ	VABS2_DL_IQ	VABS2_S_IQ	VABS2_Tot_IQ	IQ	ADOS_2_CS	YoE_Parents	Age_Parents	Age_Parents_Birth	Age_M	Age_F	Age_T	YoD_M	YoD_F	YoD_Taker	Age_M_Birth	Age_F_Birth
Spearman's rho	Age_Moths	Correlation Coefficient	1	-.362**	-.341*	-.437**	-.438**	-.433**	-.357**	-.572**	-.339*	.427**	-0.0680494	.395**	0.070727	.464**	.301*	.406**	-0.0744697	-0.0525849	-0.0223405	0.127039	0.0296047
		Sig. (2-tailed)		0.00617324	0.010201	0.000762528	0.000736323	0.000864106	0.00698722	4.09236e-06	0.010553	0.0010232	0.618253	0.00256959	0.604469	0.000310875	0.0242482	0.00190201	0.585431	0.700311	0.870179	0.35081	0.828527
		N	56	56	56	56	56	56	56	56	56	56	56	56	56	56	56	56	56	56	56	56	56
	PEP_3_C_QI	Correlation Coefficient	-.362**	1	.875**	.899**	.791**	.587**	.644**	.693**	.853**	-.789**	.344**	-0.179362	-0.13028	-0.15711	-0.208431	-0.113582	.359**	.283*	.344**	-0.0849312	-0.146772
		Sig. (2-tailed)	0.00617324		1.26153e-18	5.40178e-21	4.1419e-13	1.99837e-06	8.48728e-08	3.36481e-09	7.34702e-17	5.13663e-13	0.00937054	0.185935	0.338555	0.247525	0.12318	0.404561	0.00657652	0.0344465	0.00937726	0.533706	0.280397
		N	56	56	56	56	56	56	56	56	56	56	56	56	56	56	56	56	56	56	56	56	56
	PEP_2_M_QI	Correlation Coefficient	-.341*	.875**	1	.805**	.684**	.569**	.611**	.621**	.748**	-.670**	.342**	-0.165918	-0.10777	-0.215116	-0.133583	-0.115163	.320*	.293*	.294*	-0.148744	-0.0738886
		Sig. (2-tailed)	0.010201	1.26153e-18		7.31701e-14	6.04777e-09	4.80888e-06	5.84801e-07	3.34441e-07	3.54505e-11	1.66294e-08	0.00992331	0.221668	0.429179	0.111346	0.326345	0.398011	0.0163807	0.0281801	0.0277292	0.273913	0.588369
		N	56	56	56	56	56	56	56	56	56	56	56	56	56	56	56	56	56	56	56	56	56
	PEP_3_CB_QI	Correlation Coefficient	-.437**	.899**	.805**	1	.775**	.682**	.647**	.741**	.821**	-.791**	.358**	-0.217139	-0.118739	-0.216416	-0.211231	-0.183526	.303*	.339*	.277*	-0.10128	-0.118172
		Sig. (2-tailed)	0.000762528	5.40178e-21	7.31701e-14		2.44797e-12	7.07437e-09	7.25709e-08	6.66705e-11	8.90337e-15	3.8686e-13	0.00672615	0.107942	0.383421	0.109148	0.118113	0.175755	0.0232714	0.0106857	0.0385092	0.457647	0.385714
		N	56	56	56	56	56	56	56	56	56	56	56	56	56	56	56	56	56	56	56	56	56
	VABS2_C_IQ	Correlation Coefficient	-.438**	.791**	.684**	.775**	1	.765**	.776**	.819**	.744**	-.617**	.354**	-.269*	-0.176829	-.273*	-.289*	-0.212208	.344**	.299*	.346**	-0.164306	-0.177391
		Sig. (2-tailed)	0.000736323	4.1419e-13	6.04777e-09	2.44797e-12		6.37743e-12	2.08741e-12	1.2021e-14	5.10172e-11	4.18324e-07	0.00741457	0.0450812	0.192328	0.0414956	0.0307236	0.116381	0.00951698	0.0252889	0.00909357	0.226253	0.190895
		N	56	56	56	56	56	56	56	56	56	56	56	56	56	56	56	56	56	56	56	56	56
	VABS2_DL_IQ	Correlation Coefficient	-.433**	.587**	.569**	.682**	.765**	1	.834**	.874**	.593**	-.549**	.275*	-.482**	-.363**	-.472**	-.420**	-.397**	.270*	0.212961	0.242235	-.387**	-.300*
		Sig. (2-tailed)	0.000864106	1.99837e-06	4.80888e-06	7.07437e-09	6.37743e-12		1.4193e-15	1.53695e-18	1.44841e-06	1.2028e-05	0.040468	0.00016645	0.00599613	0.000238792	0.00128108	0.00244742	0.044521	0.115061	0.0720619	0.0032344	0.0246505
		N	56	56	56	56	56	56	56	56	56	56	56	56	56	56	56	56	56	56	56	56	56
	VABS2_S_IQ	Correlation Coefficient	-.357**	.644**	.611**	.647**	.776**	.834**	1	.840**	.672**	-.539**	0.190237	-0.25935	-0.161757	-0.260372	-0.24737	-0.210734	0.20506	0.112858	0.167714	-0.169389	-0.144345
		Sig. (2-tailed)	0.00698722	8.48728e-08	5.84801e-07	7.25709e-08	2.08741e-12	1.4193e-15		5.75958e-16	1.37997e-08	1.82022e-05	0.160213	0.053583	0.233638	0.0526143	0.0660506	0.119	0.129499	0.407585	0.216636	0.212016	0.288515
		N	56	56	56	56	56	56	56	56	56	56	56	56	56	56	56	56	56	56	56	56	56
	VABS2_Tot_IQ	Correlation Coefficient	-.572**	.693**	.621**	.741**	.819**	.874**	.840**	1	.673**	-.613**	0.216755	-.368**	-0.201424	-.383**	-.298*	-.299*	0.243654	0.131666	0.188427	-0.24466	-0.149394
		Sig. (2-tailed)	4.09236e-06	3.36481e-09	3.34441e-07	6.66705e-11	1.2021e-14	1.53695e-18	5.75958e-16		1.35753e-08	5.17277e-07	0.108581	0.00524166	0.136587	0.00356273	0.0255742	0.0253482	0.0703582	0.333398	0.164302	0.0691706	0.271799
		N	56	56	56	56	56	56	56	56	56	56	56	56	56	56	56	56	56	56	56	56	56
	IQ	Correlation Coefficient	-.339*	.853**	.748**	.821**	.744**	.593**	.672**	.673**	1	-.624**	.315*	-0.0880133	-0.031019	-0.0915181	-0.124904	-0.0593304	.333*	0.252615	.294*	-0.0104244	-0.0336729
		Sig. (2-tailed)	0.010553	7.34702e-17	3.54505e-11	8.90337e-15	5.10172e-11	1.44841e-06	1.37997e-08	1.35753e-08		2.75477e-07	0.018181	0.518908	0.820467	0.502334	0.359032	0.664029	0.012023	0.0603327	0.0277577	0.939219	0.805395
		N	56	56	56	56	56	56	56	56	56	56	56	56	56	56	56	56	56	56	56	56	56
	ADOS_2_CS	Correlation Coefficient	.427**	-.789**	-.670**	-.791**	-.617**	-.549**	-.539**	-.613**	-.624**	1	-.276*	0.176134	0.0836034	0.18836	0.166565	0.122572	-0.209495	-.276*	-0.177614	0.088601	0.0923325
		Sig. (2-tailed)	0.0010232	5.13663e-13	1.66294e-08	3.8686e-13	4.18324e-07	1.2028e-05	1.82022e-05	5.17277e-07	2.75477e-07		0.0396214	0.19411	0.540145	0.164455	0.219846	0.368143	0.121235	0.0391602	0.190329	0.51611	0.498522
		N	56	56	56	56	56	56	56	56	56	56	56	56	56	56	56	56	56	56	56	56	56
	YoE_Parents	Correlation Coefficient	-0.0680494	.344**	.342**	.358**	.354**	.275*	0.190237	0.216755	.315*	-.276*	1	0.143223	0.179037	0.0978646	0.156496	0.146503	.883**	.866**	.860**	0.136116	0.158023
		Sig. (2-tailed)	0.618253	0.00937054	0.00992331	0.00672615	0.00741457	0.040468	0.160213	0.108581	0.018181	0.0396214		0.292319	0.186746	0.473029	0.249398	0.28129	2.31072e-19	6.38115e-18	2.01773e-17	0.31717	0.244753
		N	56	56	56	56	56	56	56	56	56	56	56	56	56	56	56	56	56	56	56	56	56
	Age_Parents	Correlation Coefficient	.395**	-0.179362	-0.165918	-0.217139	-.269*	-.482**	-0.25935	-.368**	-0.0880133	0.176134	0.143223	1	.927**	.886**	.915**	.887**	0.122468	0.0676368	0.157059	.842**	.851**
		Sig. (2-tailed)	0.00256959	0.185935	0.221668	0.107942	0.0450812	0.00016645	0.053583	0.00524166	0.518908	0.19411	0.292319		1.2189e-24	1.20323e-19	5.2465e-23	1.01875e-19	0.368553	0.620389	0.24768	4.03838e-16	9.87611e-17
		N	56	56	56	56	56	56	56	56	56	56	56	56	56	56	56	56	56	56	56	56	56
	Age_Parents_Birth	Correlation Coefficient	0.070727	-0.13028	-0.10777	-0.118739	-0.176829	-.363**	-0.161757	-0.201424	-0.031019	0.0836034	0.179037	.927**	1	.798**	.883**	.822**	0.157378	0.0882491	0.166643	.889**	.927**
		Sig. (2-tailed)	0.604469	0.338555	0.429179	0.383421	0.192328	0.00599613	0.233638	0.136587	0.820467	0.540145	0.186746	1.2189e-24		1.77338e-13	2.16445e-19	7.66521e-15	0.246709	0.517784	0.219626	6.03951e-20	1.13673e-24
		N	56	56	56	56	56	56	56	56	56	56	56	56	56	56	56	56	56	56	56	56	56
	Age_M	Correlation Coefficient	.464**	-0.15711	-0.215116	-0.216416	-.273*	-.472**	-0.260372	-.383**	-0.0915181	0.18836	0.0978646	.886**	.798**	1	.661**	.924**	0.110151	0.0291324	0.133501	.921**	.584**
		Sig. (2-tailed)	0.000310875	0.247525	0.111346	0.109148	0.0414956	0.000238792	0.0526143	0.00356273	0.502334	0.164455	0.473029	1.20323e-19	1.77338e-13		3.037e-08	3.11903e-24	0.418996	0.831221	0.326644	1.0124e-23	2.30371e-06
		N	56	56	56	56	56	56	56	56	56	56	56	56	56	56	56	56	56	56	56	56	56
	Age_F	Correlation Coefficient	.301*	-0.208431	-0.133583	-0.211231	-.289*	-.420**	-0.24737	-.298*	-0.124904	0.166565	0.156496	.915**	.883**	.661**	1	.716**	0.125363	0.0700552	0.143362	.640**	.945**
		Sig. (2-tailed)	0.0242482	0.12318	0.326345	0.118113	0.0307236	0.00128108	0.0660506	0.0255742	0.359032	0.219846	0.249398	5.2465e-23	2.16445e-19	3.037e-08		5.46161e-10	0.357252	0.607915	0.291846	1.11796e-07	7.7287e-28
		N	56	56	56	56	56	56	56	56	56	56	56	56	56	56	56	56	56	56	56	56	56
	Age_T	Correlation Coefficient	.406**	-0.113582	-0.115163	-0.183526	-0.212208	-.397**	-0.210734	-.299*	-0.0593304	0.122572	0.146503	.887**	.822**	.924**	.716**	1	0.1424	0.0777408	0.163987	.860**	.661**
		Sig. (2-tailed)	0.00190201	0.404561	0.398011	0.175755	0.116381	0.00244742	0.119	0.0253482	0.664029	0.368143	0.28129	1.01875e-19	7.66521e-15	3.11903e-24	5.46161e-10		0.29513	0.569017	0.227168	2.10425e-17	2.90138e-08
		N	56	56	56	56	56	56	56	56	56	56	56	56	56	56	56	56	56	56	56	56	56
	YoD_M	Correlation Coefficient	-0.0744697	.359**	.320*	.303*	.344**	.270*	0.20506	0.243654	.333*	-0.209495	.883**	0.122468	0.157378	0.110151	0.125363	0.1424	1	.555**	.958**	0.153463	0.125996
		Sig. (2-tailed)	0.585431	0.00657652	0.0163807	0.0232714	0.00951698	0.044521	0.129499	0.0703582	0.012023	0.121235	2.31072e-19	0.368553	0.246709	0.418996	0.357252	0.29513		8.9597e-06	6.31466e-31	0.258808	0.35481
		N	56	56	56	56	56	56	56	56	56	56	56	56	56	56	56	56	56	56	56	56	56
	YoD_F	Correlation Coefficient	-0.0525849	.283*	.293*	.339*	.299*	0.212961	0.112858	0.131666	0.252615	-.276*	.866**	0.0676368	0.0882491	0.0291324	0.0700552	0.0777408	.555**	1	.577**	0.0480767	0.0686748
		Sig. (2-tailed)	0.700311	0.0344465	0.0281801	0.0106857	0.0252889	0.115061	0.407585	0.333398	0.0603327	0.0391602	6.38115e-18	0.620389	0.517784	0.831221	0.607915	0.569017	8.9597e-06		3.20612e-06	0.724941	0.615021
		N	56	56	56	56	56	56	56	56	56	56	56	56	56	56	56	56	56	56	56	56	56
	YoD_Taker	Correlation Coefficient	-0.0223405	.344**	.294*	.277*	.346**	0.242235	0.167714	0.188427	.294*	-0.177614	.860**	0.157059	0.166643	0.133501	0.143362	0.163987	.958**	.577**	1	0.159614	0.137726
		Sig. (2-tailed)	0.870179	0.00937726	0.0277292	0.0385092	0.00909357	0.0720619	0.216636	0.164302	0.0277577	0.190329	2.01773e-17	0.24768	0.219626	0.326644	0.291846	0.227168	6.31466e-31	3.20612e-06		0.239974	0.311425
		N	56	56	56	56	56	56	56	56	56	56	56	56	56	56	56	56	56	56	56	56	56
	Age_M_Birth	Correlation Coefficient	0.127039	-0.0849312	-0.148744	-0.10128	-0.164306	-.387**	-0.169389	-0.24466	-0.0104244	0.088601	0.136116	.842**	.889**	.921**	.640**	.860**	0.153463	0.0480767	0.159614	1	.668**
		Sig. (2-tailed)	0.35081	0.533706	0.273913	0.457647	0.226253	0.0032344	0.212016	0.0691706	0.939219	0.51611	0.31717	4.03838e-16	6.03951e-20	1.0124e-23	1.11796e-07	2.10425e-17	0.258808	0.724941	0.239974		1.87829e-08
		N	56	56	56	56	56	56	56	56	56	56	56	56	56	56	56	56	56	56	56	56	56
	Age_F_Birth	Correlation Coefficient	0.0296047	-0.146772	-0.0738886	-0.118172	-0.177391	-.300*	-0.144345	-0.149394	-0.0336729	0.0923325	0.158023	.851**	.927**	.584**	.945**	.661**	0.125996	0.0686748	0.137726	.668**	1
		Sig. (2-tailed)	0.828527	0.280397	0.588369	0.385714	0.190895	0.0246505	0.288515	0.271799	0.805395	0.498522	0.244753	9.87611e-17	1.13673e-24	2.30371e-06	7.7287e-28	2.90138e-08	0.35481	0.615021	0.311425	1.87829e-08
		N	56	56	56	56	56	56	56	56	56	56	56	56	56	56	56	56	56	56	56	56	56
**. Correlation is significant at the 0.01 level (2-tailed).
*. Correlation is significant at the 0.05 level (2-tailed).
Confidence Intervals of Spearman's rho
	Spearman's rho	Significance(2-tailed)	95% Confidence Intervals (2-tailed)a,b
			Lower	Upper
Age_Moths - PEP_3_C_QI	-0.361621	0.00617324	-0.575649	-0.101221
Age_Moths - PEP_2_M_QI	-0.340638	0.010201	-0.559424	-0.0774779
Age_Moths - PEP_3_CB_QI	-0.436832	0.000762528	-0.632451	-0.188835
Age_Moths - VABS2_C_IQ	-0.437954	0.000736323	-0.633282	-0.190172
Age_Moths - VABS2_DL_IQ	-0.432789	0.000864106	-0.62945	-0.184022
Age_Moths - VABS2_S_IQ	-0.356572	0.00698722	-0.57176	-0.0954807
Age_Moths - VABS2_Tot_IQ	-0.572137	4.09236e-06	-0.729602	-0.357061
Age_Moths - IQ	-0.33917	0.010553	-0.558283	-0.0758281
Age_Moths - ADOS_2_CS	0.427244	0.0010232	0.177442	0.625325
Age_Moths - YoE_Parents	-0.0680494	0.618253	-0.332232	0.206034
Age_Moths - Age_Parents	0.395268	0.00256959	0.139924	0.601318
Age_Moths - Age_Parents_Birth	0.070727	0.604469	-0.203456	0.334624
Age_Moths - Age_M	0.464469	0.000310875	0.222052	0.652807
Age_Moths - Age_F	0.300865	0.0242482	0.0332776	0.528204
Age_Moths - Age_T	0.406062	0.00190201	0.152506	0.609463
Age_Moths - YoD_M	-0.0744697	0.585431	-0.337961	0.199847
Age_Moths - YoD_F	-0.0525849	0.700311	-0.318354	0.220848
Age_Moths - YoD_Taker	-0.0223405	0.870179	-0.290878	0.24946
Age_Moths - Age_M_Birth	0.127039	0.35081	-0.148349	0.384142
Age_Moths - Age_F_Birth	0.0296047	0.828527	-0.242631	0.297518
PEP_3_C_QI - PEP_2_M_QI	0.874728	1.26153e-18	0.791593	0.926068
PEP_3_C_QI - PEP_3_CB_QI	0.898841	5.40178e-21	0.83026	0.940612
PEP_3_C_QI - VABS2_C_IQ	0.790827	4.1419e-13	0.662051	0.874246
PEP_3_C_QI - VABS2_DL_IQ	0.586859	1.99837e-06	0.376247	0.739802
PEP_3_C_QI - VABS2_S_IQ	0.64416	8.48728e-08	0.452684	0.778847
PEP_3_C_QI - VABS2_Tot_IQ	0.692512	3.36481e-09	0.51945	0.811001
PEP_3_C_QI - IQ	0.852784	7.34702e-17	0.756974	0.912698
PEP_3_C_QI - ADOS_2_CS	-0.788949	5.13663e-13	-0.873064	-0.659237
PEP_3_C_QI - YoE_Parents	0.344283	0.00937054	0.0815811	0.562255
PEP_3_C_QI - Age_Parents	-0.179362	0.185935	-0.428864	0.0955653
PEP_3_C_QI - Age_Parents_Birth	-0.13028	0.338555	-0.386948	0.145124
PEP_3_C_QI - Age_M	-0.15711	0.247525	-0.409993	0.118204
PEP_3_C_QI - Age_F	-0.208431	0.12318	-0.453193	0.0655559
PEP_3_C_QI - Age_T	-0.113582	0.404561	-0.372442	0.161675
PEP_3_C_QI - YoD_M	0.359051	0.00657652	0.0982972	0.573671
PEP_3_C_QI - YoD_F	0.283177	0.0344465	0.0139509	0.514119
PEP_3_C_QI - YoD_Taker	0.344253	0.00937726	0.0815467	0.562231
PEP_3_C_QI - Age_M_Birth	-0.0849312	0.533706	-0.347253	0.189718
PEP_3_C_QI - Age_F_Birth	-0.146772	0.280397	-0.401152	0.128625
PEP_2_M_QI - PEP_3_CB_QI	0.805282	7.31701e-14	0.683834	0.883312
PEP_2_M_QI - VABS2_C_IQ	0.684372	6.04777e-09	0.50806	0.805638
PEP_2_M_QI - VABS2_DL_IQ	0.568722	4.80888e-06	0.352637	0.727225
PEP_2_M_QI - VABS2_S_IQ	0.61052	5.84801e-07	0.407466	0.75605
PEP_2_M_QI - VABS2_Tot_IQ	0.620676	3.34441e-07	0.421014	0.76297
PEP_2_M_QI - IQ	0.74777	3.54505e-11	0.59843	0.846892
PEP_2_M_QI - ADOS_2_CS	-0.669689	1.66294e-08	-0.795912	-0.487669
PEP_2_M_QI - YoE_Parents	0.341827	0.00992331	0.0788157	0.560348
PEP_2_M_QI - Age_Parents	-0.165918	0.221668	-0.417489	0.109277
PEP_2_M_QI - Age_Parents_Birth	-0.10777	0.429179	-0.367363	0.1674
PEP_2_M_QI - Age_M	-0.215116	0.111346	-0.458736	0.0585846
PEP_2_M_QI - Age_F	-0.133583	0.326345	-0.389802	0.141832
PEP_2_M_QI - Age_T	-0.115163	0.398011	-0.37382	0.160115
PEP_2_M_QI - YoD_M	0.319506	0.0163807	0.0538634	0.542913
PEP_2_M_QI - YoD_F	0.293418	0.0281801	0.0251157	0.522289
PEP_2_M_QI - YoD_Taker	0.294226	0.0277292	0.0259994	0.522932
PEP_2_M_QI - Age_M_Birth	-0.148744	0.273913	-0.402842	0.126641
PEP_2_M_QI - Age_F_Birth	-0.0738886	0.588369	-0.337443	0.200408
PEP_3_CB_QI - VABS2_C_IQ	0.774737	2.44797e-12	0.638056	0.864085
PEP_3_CB_QI - VABS2_DL_IQ	0.68215	7.07437e-09	0.504962	0.80417
PEP_3_CB_QI - VABS2_S_IQ	0.64672	7.25709e-08	0.456166	0.780567
PEP_3_CB_QI - VABS2_Tot_IQ	0.740859	6.66705e-11	0.58839	0.842452
PEP_3_CB_QI - IQ	0.821362	8.90337e-15	0.708321	0.893328
PEP_3_CB_QI - ADOS_2_CS	-0.791419	3.8686e-13	-0.874618	-0.662938
PEP_3_CB_QI - YoE_Parents	0.358133	0.00672615	0.0972533	0.572963
PEP_3_CB_QI - Age_Parents	-0.217139	0.107942	-0.46041	0.0564695
PEP_3_CB_QI - Age_Parents_Birth	-0.118739	0.383421	-0.376935	0.15658
PEP_3_CB_QI - Age_M	-0.216416	0.109148	-0.459813	0.0572251
PEP_3_CB_QI - Age_F	-0.211231	0.118113	-0.455517	0.0626395
PEP_3_CB_QI - Age_T	-0.183526	0.175755	-0.432372	0.0912963
PEP_3_CB_QI - YoD_M	0.302872	0.0232714	0.0354833	0.529795
PEP_3_CB_QI - YoD_F	0.338628	0.0106857	0.0752185	0.557861
PEP_3_CB_QI - YoD_Taker	0.277339	0.0385092	0.00761632	0.509444
PEP_3_CB_QI - Age_M_Birth	-0.10128	0.457647	-0.361673	0.173771
PEP_3_CB_QI - Age_F_Birth	-0.118172	0.385714	-0.376442	0.157141
VABS2_C_IQ - VABS2_DL_IQ	0.76548	6.37743e-12	0.624371	0.858207
VABS2_C_IQ - VABS2_S_IQ	0.776236	2.08741e-12	0.640281	0.865035
VABS2_C_IQ - VABS2_Tot_IQ	0.819163	1.2021e-14	0.704957	0.891963
VABS2_C_IQ - IQ	0.743814	5.10172e-11	0.592677	0.844352
VABS2_C_IQ - ADOS_2_CS	-0.616651	4.18324e-07	-0.760232	-0.415634
VABS2_C_IQ - YoE_Parents	0.354124	0.00741457	0.0927036	0.569871
VABS2_C_IQ - Age_Parents	-0.268892	0.0450812	-0.502653	0.00151122
VABS2_C_IQ - Age_Parents_Birth	-0.176829	0.192328	-0.426727	0.0981563
VABS2_C_IQ - Age_M	-0.273365	0.0414956	-0.506252	-0.00331584
VABS2_C_IQ - Age_F	-0.289052	0.0307236	-0.518812	-0.020348
VABS2_C_IQ - Age_T	-0.212208	0.116381	-0.456328	0.0616201
VABS2_C_IQ - YoD_M	0.343621	0.00951698	0.0808347	0.561741
VABS2_C_IQ - YoD_F	0.2988	0.0252889	0.0310113	0.526567
VABS2_C_IQ - YoD_Taker	0.345561	0.00909357	0.083022	0.563246
VABS2_C_IQ - Age_M_Birth	-0.164306	0.226253	-0.41612	0.110913
VABS2_C_IQ - Age_F_Birth	-0.177391	0.190895	-0.427202	0.0975813
VABS2_DL_IQ - VABS2_S_IQ	0.834183	1.4193e-15	0.728045	0.901265
VABS2_DL_IQ - VABS2_Tot_IQ	0.873747	1.53695e-18	0.790035	0.925474
VABS2_DL_IQ - IQ	0.593242	1.44841e-06	0.384622	0.744203
VABS2_DL_IQ - ADOS_2_CS	-0.548564	1.2028e-05	-0.713121	-0.326713
VABS2_DL_IQ - YoE_Parents	0.274705	0.040468	0.00476485	0.507329
VABS2_DL_IQ - Age_Parents	-0.482418	0.00016645	-0.665884	-0.243931
VABS2_DL_IQ - Age_Parents_Birth	-0.362796	0.00599613	-0.576552	-0.10256
VABS2_DL_IQ - Age_M	-0.472169	0.000238792	-0.658431	-0.231409
VABS2_DL_IQ - Age_F	-0.419722	0.00128108	-0.61971	-0.168549
VABS2_DL_IQ - Age_T	-0.39704	0.00244742	-0.602658	-0.141984
VABS2_DL_IQ - YoD_M	0.269571	0.044521	-0.000779148	0.5032
VABS2_DL_IQ - YoD_F	0.212961	0.115061	-0.0608348	0.456952
VABS2_DL_IQ - YoD_Taker	0.242235	0.0720619	-0.030025	0.481033
VABS2_DL_IQ - Age_M_Birth	-0.386766	0.0032344	-0.594871	-0.130069
VABS2_DL_IQ - Age_F_Birth	-0.300058	0.0246505	-0.527565	-0.0323917
VABS2_S_IQ - VABS2_Tot_IQ	0.840107	5.75958e-16	0.737217	0.904916
VABS2_S_IQ - IQ	0.67246	1.37997e-08	0.491502	0.797753
VABS2_S_IQ - ADOS_2_CS	-0.539006	1.82022e-05	-0.706387	-0.314537
VABS2_S_IQ - YoE_Parents	0.190237	0.160213	-0.0843966	0.438008
VABS2_S_IQ - Age_Parents	-0.25935	0.053583	-0.494948	0.0117688
VABS2_S_IQ - Age_Parents_Birth	-0.161757	0.233638	-0.413952	0.113499
VABS2_S_IQ - Age_M	-0.260372	0.0526143	-0.495775	0.0106728
VABS2_S_IQ - Age_F	-0.24737	0.0660506	-0.485221	0.024566
VABS2_S_IQ - Age_T	-0.210734	0.119	-0.455105	0.0631573
VABS2_S_IQ - YoD_M	0.20506	0.129499	-0.0690618	0.45039
VABS2_S_IQ - YoD_F	0.112858	0.407585	-0.16239	0.37181
VABS2_S_IQ - YoD_Taker	0.167714	0.216636	-0.107451	0.419013
VABS2_S_IQ - Age_M_Birth	-0.169389	0.212016	-0.420433	0.105747
VABS2_S_IQ - Age_F_Birth	-0.144345	0.288515	-0.399069	0.131063
VABS2_Tot_IQ - IQ	0.672702	1.35753e-08	0.491837	0.797913
VABS2_Tot_IQ - ADOS_2_CS	-0.61278	5.17277e-07	-0.757593	-0.410474
VABS2_Tot_IQ - YoE_Parents	0.216755	0.108581	-0.0568703	0.460093
VABS2_Tot_IQ - Age_Parents	-0.368171	0.00524166	-0.580679	-0.108694
VABS2_Tot_IQ - Age_Parents_Birth	-0.201424	0.136587	-0.447361	0.0728357
VABS2_Tot_IQ - Age_M	-0.383126	0.00356273	-0.592104	-0.125866
VABS2_Tot_IQ - Age_F	-0.298247	0.0255742	-0.526127	-0.0304041
VABS2_Tot_IQ - Age_T	-0.298685	0.0253482	-0.526475	-0.0308847
VABS2_Tot_IQ - YoD_M	0.243654	0.0703582	-0.0285176	0.482192
VABS2_Tot_IQ - YoD_F	0.131666	0.333398	-0.143744	0.388146
VABS2_Tot_IQ - YoD_Taker	0.188427	0.164302	-0.0862602	0.43649
VABS2_Tot_IQ - Age_M_Birth	-0.24466	0.0691706	-0.483012	0.0274487
VABS2_Tot_IQ - Age_F_Birth	-0.149394	0.271799	-0.403399	0.125987
IQ - ADOS_2_CS	-0.624119	2.75477e-07	-0.765308	-0.425626
IQ - YoE_Parents	0.314657	0.018181	0.0484873	0.539101
IQ - Age_Parents	-0.0880133	0.518908	-0.349981	0.186722
IQ - Age_Parents_Birth	-0.031019	0.820467	-0.298808	0.241298
IQ - Age_M	-0.0915181	0.502334	-0.353078	0.18331
IQ - Age_F	-0.124904	0.359032	-0.382291	0.15047
IQ - Age_T	-0.0593304	0.664029	-0.324422	0.214402
IQ - YoD_M	0.333464	0.012023	0.0694276	0.553838
IQ - YoD_F	0.252615	0.0603327	-0.0189739	0.489487
IQ - YoD_Taker	0.294174	0.0277577	0.0259434	0.522891
IQ - Age_M_Birth	-0.0104244	0.939219	-0.279929	0.260604
IQ - Age_F_Birth	-0.0336729	0.805395	-0.301225	0.238794
ADOS_2_CS - YoE_Parents	-0.27583	0.0396214	-0.508233	-0.00598244
ADOS_2_CS - Age_Parents	0.176134	0.19411	-0.0988666	0.42614
ADOS_2_CS - Age_Parents_Birth	0.0836034	0.540145	-0.191007	0.346077
ADOS_2_CS - Age_M	0.18836	0.164455	-0.0863291	0.436434
ADOS_2_CS - Age_F	0.166565	0.219846	-0.108619	0.418038
ADOS_2_CS - Age_T	0.122572	0.368143	-0.152783	0.380267
ADOS_2_CS - YoD_M	-0.209495	0.121235	-0.454077	0.0644481
ADOS_2_CS - YoD_F	-0.276452	0.0391602	-0.508731	-0.00665515
ADOS_2_CS - YoD_Taker	-0.177614	0.190329	-0.42739	0.0973533
ADOS_2_CS - Age_M_Birth	0.088601	0.51611	-0.186151	0.350501
ADOS_2_CS - Age_F_Birth	0.0923325	0.498522	-0.182516	0.353797
YoE_Parents - Age_Parents	0.143223	0.292319	-0.132188	0.398105
YoE_Parents - Age_Parents_Birth	0.179037	0.186746	-0.0958979	0.42859
YoE_Parents - Age_M	0.0978646	0.473029	-0.177114	0.358671
YoE_Parents - Age_F	0.156496	0.249398	-0.118824	0.40947
YoE_Parents - Age_T	0.146503	0.28129	-0.128895	0.400921
YoE_Parents - YoD_M	0.882829	2.31072e-19	0.80451	0.930971
YoE_Parents - YoD_F	0.86643	6.38115e-18	0.77844	0.921028
YoE_Parents - YoD_Taker	0.860179	2.01773e-17	0.768582	0.917219
YoE_Parents - Age_M_Birth	0.136116	0.31717	-0.139303	0.391988
YoE_Parents - Age_F_Birth	0.158023	0.244753	-0.11728	0.410772
Age_Parents - Age_Parents_Birth	0.926877	1.2189e-24	0.876062	0.957331
Age_Parents - Age_M	0.885793	1.20323e-19	0.809254	0.932761
Age_Parents - Age_F	0.915481	5.2465e-23	0.857333	0.95056
Age_Parents - Age_T	0.886536	1.01875e-19	0.810445	0.933209
Age_Parents - YoD_M	0.122468	0.368553	-0.152887	0.380177
Age_Parents - YoD_F	0.0676368	0.620389	-0.206431	0.331864
Age_Parents - YoD_Taker	0.157059	0.24768	-0.118255	0.409949
Age_Parents - Age_M_Birth	0.842375	4.03838e-16	0.740739	0.906312
Age_Parents - Age_F_Birth	0.851032	9.87611e-17	0.754233	0.911626
Age_Parents_Birth - Age_M	0.798046	1.77338e-13	0.672902	0.878781
Age_Parents_Birth - Age_F	0.883129	2.16445e-19	0.80499	0.931153
Age_Parents_Birth - Age_T	0.822447	7.66521e-15	0.709984	0.894002
Age_Parents_Birth - YoD_M	0.157378	0.246709	-0.117933	0.410221
Age_Parents_Birth - YoD_F	0.0882491	0.517784	-0.186493	0.35019
Age_Parents_Birth - YoD_Taker	0.166643	0.219626	-0.108539	0.418105
Age_Parents_Birth - Age_M_Birth	0.888837	6.03951e-20	0.814138	0.934597
Age_Parents_Birth - Age_F_Birth	0.927073	1.13673e-24	0.876385	0.957447
Age_M - Age_F	0.660536	3.037e-08	0.475059	0.789817
Age_M - Age_T	0.92419	3.11903e-24	0.871632	0.955738
Age_M - YoD_M	0.110151	0.418996	-0.165057	0.369445
Age_M - YoD_F	0.0291324	0.831221	-0.243075	0.297087
Age_M - YoD_Taker	0.133501	0.326644	-0.141914	0.389731
Age_M - Age_M_Birth	0.920677	1.0124e-23	0.865853	0.953651
Age_M - Age_F_Birth	0.583995	2.30371e-06	0.372501	0.737823
Age_F - Age_T	0.71617	5.46161e-10	0.552906	0.826478
Age_F - YoD_M	0.125363	0.357252	-0.150014	0.38269
Age_F - YoD_F	0.0700552	0.607915	-0.204103	0.334024
Age_F - YoD_Taker	0.143362	0.291846	-0.132049	0.398224
Age_F - Age_M_Birth	0.639597	1.11796e-07	0.446493	0.775776
Age_F - Age_F_Birth	0.944806	7.7287e-28	0.905842	0.967918
Age_T - YoD_M	0.1424	0.29513	-0.133014	0.397398
Age_T - YoD_F	0.0777408	0.569017	-0.196686	0.340872
Age_T - YoD_Taker	0.163987	0.227168	-0.111237	0.415849
Age_T - Age_M_Birth	0.859945	2.10425e-17	0.768214	0.917076
Age_T - Age_F_Birth	0.661242	2.90138e-08	0.476028	0.790288
YoD_M - YoD_F	0.555184	8.9597e-06	0.33519	0.717768
YoD_M - YoD_Taker	0.957846	6.31466e-31	0.927746	0.975566
YoD_M - Age_M_Birth	0.153463	0.258808	-0.121887	0.406879
YoD_M - Age_F_Birth	0.125996	0.35481	-0.149385	0.383239
YoD_F - YoD_Taker	0.577231	3.20612e-06	0.363679	0.733139
YoD_F - Age_M_Birth	0.0480767	0.724941	-0.225143	0.314286
YoD_F - Age_F_Birth	0.0686748	0.615021	-0.205432	0.332791
YoD_Taker - Age_M_Birth	0.159614	0.239974	-0.11567	0.412127
YoD_Taker - Age_F_Birth	0.137726	0.311425	-0.137693	0.393376
Age_M_Birth - Age_F_Birth	0.667863	1.87829e-08	0.485148	0.794699
a. Estimation is based on Fisher's r-to-z transformation.
b. Estimation of standard error is based on the formula proposed by Fieller, Hartley, and Pearson.
Partial Corr
Descriptive Statistics
	Mean	Std. Deviation	N
PEP_3_C_QI	96.0714	18.5373	56
PEP_2_M_QI	94.6964	15.1824	56
PEP_3_CB_QI	93.5714	18.6663	56
VABS2_C_IQ	59.5357	25.0867	56
VABS2_DL_IQ	68.6607	21.578	56
VABS2_S_IQ	67.375	19.2878	56
VABS2_Tot_IQ	59	23.3659	56
IQ	62.4286	25.1482	56
ADOS_2_CS	7.17857	1.41559	56
Age_M	39.7857	6.18713	56
Age_F	43.4643	6.62767	56
YoD_M	13.9821	3.22203	56
YoD_F	12.7321	3.22203	56
Age_M_Birth	34.1607	5.65292	56
Age_F_Birth	37.8393	6.26034	56
Age_Parents	41.625	5.91089	56
YoE_Parents	13.3571	2.8376	56
Age_Parents_Birth	36	5.42301	56
Age_Moths	68.625	22.2544	56
Correlations
Control Variables			PEP_3_C_QI	PEP_2_M_QI	PEP_3_CB_QI	VABS2_C_IQ	VABS2_DL_IQ	VABS2_S_IQ	VABS2_Tot_IQ	IQ	ADOS_2_CS	Age_M	Age_F	YoD_M	YoD_F	Age_M_Birth	Age_F_Birth	Age_Parents	YoE_Parents	Age_Parents_Birth
Age_Moths	PEP_3_C_QI	Correlation	1	0.861708	0.8383	0.771004	0.569232	0.559061	0.67143	0.820732	-0.755893	-0.0186179	-0.148448	0.387719	0.31175	-0.021334	-0.150623	-0.0962908	0.397337	-0.0984525
		Significance (2-tailed)		3.04417e-17	1.40911e-15	5.73741e-12	5.76011e-06	9.14625e-06	2.0141e-08	1.7146e-14	2.53297e-11	0.892679	0.279413	0.00344785	0.0205057	0.877136	0.272349	0.484342	0.00266656	0.47454
		df	0	53	53	53	53	53	53	53	53	53	53	53	53	53	53	53	53	53
	PEP_2_M_QI	Correlation	0.861708	1	0.736121	0.651802	0.511259	0.509178	0.564371	0.719463	-0.642269	-0.066208	-0.047448	0.331383	0.354139	-0.0675135	-0.0492711	-0.0618452	0.389412	-0.0635498
		Significance (2-tailed)	3.04417e-17		1.5151e-10	7.04354e-08	6.63934e-05	7.18995e-05	7.19846e-06	6.07165e-10	1.25294e-07	0.631042	0.73085	0.0134575	0.00798714	0.624309	0.720921	0.653755	0.00329721	0.644842
		df	53	0	53	53	53	53	53	53	53	53	53	53	53	53	53	53	53	53
	PEP_3_CB_QI	Correlation	0.8383	0.736121	1	0.724435	0.624661	0.58256	0.70011	0.812974	-0.743355	0.00356845	-0.069542	0.340946	0.417159	-0.00252806	-0.074715	-0.0387717	0.430641	-0.0446658
		Significance (2-tailed)	1.40911e-15	1.5151e-10		4.05446e-10	3.45101e-07	3.06878e-06	2.70308e-09	4.74774e-14	8.02464e-11	0.979372	0.613908	0.0108568	0.00153238	0.985385	0.587727	0.77868	0.00103097	0.746087
		df	53	53	0	53	53	53	53	53	53	53	53	53	53	53	53	53	53	53
	VABS2_C_IQ	Correlation	0.771004	0.651802	0.724435	1	0.72714	0.749804	0.769059	0.7263	-0.569864	-0.103181	-0.177047	0.347041	0.31174	-0.1053	-0.179633	-0.156592	0.374223	-0.158763
		Significance (2-tailed)	5.73741e-12	7.04354e-08	4.05446e-10		3.24289e-10	4.47191e-11	6.98914e-12	3.47687e-10	5.59414e-06	0.453472	0.195977	0.00943613	0.0205096	0.444201	0.18942	0.253577	0.00488338	0.246971
		df	53	53	53	0	53	53	53	53	53	53	53	53	53	53	53	53	53	53
	VABS2_DL_IQ	Correlation	0.569232	0.511259	0.624661	0.72714	1	0.805957	0.859944	0.598171	-0.474059	-0.313517	-0.323933	0.288554	0.201042	-0.31053	-0.324066	-0.350819	0.278118	-0.348844
		Significance (2-tailed)	5.76011e-06	6.63934e-05	3.45101e-07	3.24289e-10		1.14634e-13	4.16193e-17	1.41524e-06	0.000256089	0.0197638	0.0158386	0.0326392	0.141076	0.0210311	0.015793	0.00863895	0.0397862	0.00904806
		df	53	53	53	53	0	53	53	53	53	53	53	53	53	53	53	53	53	53
	VABS2_S_IQ	Correlation	0.559061	0.509178	0.58256	0.749804	0.805957	1	0.83598	0.621311	-0.469809	-0.0824417	-0.137756	0.194572	0.0832126	-0.0793676	-0.13558	-0.122954	0.157799	-0.119772
		Significance (2-tailed)	9.14625e-06	7.18995e-05	3.06878e-06	4.47191e-11	1.14634e-13		1.99293e-15	4.15527e-07	0.00029594	0.549586	0.315885	0.154595	0.545846	0.564618	0.323662	0.371159	0.24989	0.383757
		df	53	53	53	53	53	0	53	53	53	53	53	53	53	53	53	53	53	53
	VABS2_Tot_IQ	Correlation	0.67143	0.564371	0.70011	0.769059	0.859944	0.83598	1	0.663802	-0.5484	-0.15489	-0.146047	0.270942	0.12398	-0.157094	-0.149441	-0.165149	0.22434	-0.168062
		Significance (2-tailed)	2.0141e-08	7.19846e-06	2.70308e-09	6.98914e-12	4.16193e-17	1.99293e-15		3.31261e-08	1.46132e-05	0.258838	0.287351	0.045414	0.367149	0.252039	0.276173	0.228226	0.099641	0.220011
		df	53	53	53	53	53	53	0	53	53	53	53	53	53	53	53	53	53	53
	IQ	Correlation	0.820732	0.719463	0.812974	0.7263	0.598171	0.621311	0.663802	1	-0.589305	-0.0190678	-0.0709884	0.332638	0.260147	-0.0194885	-0.0713694	-0.0512874	0.336734	-0.0515063
		Significance (2-tailed)	1.7146e-14	6.07165e-10	4.74774e-14	3.47687e-10	1.41524e-06	4.15527e-07	3.31261e-08		2.20746e-06	0.890102	0.606537	0.0130885	0.0550911	0.887693	0.604602	0.709992	0.0119433	0.70881
		df	53	53	53	53	53	53	53	0	53	53	53	53	53	53	53	53	53	53
	ADOS_2_CS	Correlation	-0.755893	-0.642269	-0.743355	-0.569864	-0.474059	-0.469809	-0.5484	-0.589305	1	0.0418754	0.0828762	-0.211957	-0.265485	0.0438537	0.0848881	0.0699892	-0.27121	0.0719673
		Significance (2-tailed)	2.53297e-11	1.25294e-07	8.02464e-11	5.59414e-06	0.000256089	0.00029594	1.46132e-05	2.20746e-06		0.761466	0.547477	0.1203	0.0501159	0.750553	0.537762	0.611625	0.0451924	0.601571
		df	53	53	53	53	53	53	53	53	0	53	53	53	53	53	53	53	53	53
	Age_M	Correlation	-0.0186179	-0.066208	0.00356845	-0.103181	-0.313517	-0.0824417	-0.15489	-0.0190678	0.0418754	1	0.65282	0.23355	0.147025	0.998834	0.661926	0.896829	0.216189	0.901301
		Significance (2-tailed)	0.892679	0.631042	0.979372	0.453472	0.0197638	0.549586	0.258838	0.890102	0.761466		6.61549e-08	0.0861455	0.284099	1.87173e-71	3.73548e-08	2.04244e-20	0.112902	6.68611e-21
		df	53	53	53	53	53	53	53	53	53	0	53	53	53	53	53	53	53	53
	Age_F	Correlation	-0.148448	-0.047448	-0.069542	-0.177047	-0.323933	-0.137756	-0.146047	-0.0709884	0.0828762	0.65282	1	0.153135	0.0879356	0.646353	0.999012	0.920575	0.136942	0.914398
		Significance (2-tailed)	0.279413	0.73085	0.613908	0.195977	0.0158386	0.315885	0.287351	0.606537	0.547477	6.61549e-08		0.26434	0.523208	9.81403e-08	2.36301e-73	2.70487e-23	0.318778	1.81849e-22
		df	53	53	53	53	53	53	53	53	53	53	0	53	53	53	53	53	53	53
	YoD_M	Correlation	0.387719	0.331383	0.340946	0.347041	0.288554	0.194572	0.270942	0.332638	-0.211957	0.23355	0.153135	1	0.54951	0.234217	0.156098	0.209845	0.880214	0.211859
		Significance (2-tailed)	0.00344785	0.0134575	0.0108568	0.00943613	0.0326392	0.154595	0.045414	0.0130885	0.1203	0.0861455	0.26434		1.39283e-05	0.0852266	0.255098	0.124126	8.61283e-19	0.120475
		df	53	53	53	53	53	53	53	53	53	53	53	0	53	53	53	53	53	53
	YoD_F	Correlation	0.31175	0.354139	0.417159	0.31174	0.201042	0.0832126	0.12398	0.260147	-0.265485	0.147025	0.0879356	0.54951	1	0.139465	0.0827077	0.127158	0.880189	0.120209
		Significance (2-tailed)	0.0205057	0.00798714	0.00153238	0.0205096	0.141076	0.545846	0.367149	0.0550911	0.0501159	0.284099	0.523208	1.39283e-05		0.309859	0.548294	0.354898	8.65783e-19	0.382013
		df	53	53	53	53	53	53	53	53	53	53	53	53	0	53	53	53	53	53
	Age_M_Birth	Correlation	-0.021334	-0.0675135	-0.00252806	-0.1053	-0.31053	-0.0793676	-0.157094	-0.0194885	0.0438537	0.998834	0.646353	0.234217	0.139465	1	0.657545	0.892451	0.212273	0.899363
		Significance (2-tailed)	0.877136	0.624309	0.985385	0.444201	0.0210311	0.564618	0.252039	0.887693	0.750553	1.87173e-71	9.81403e-08	0.0852266	0.309859		4.9296e-08	5.80578e-20	0.119733	1.09192e-20
		df	53	53	53	53	53	53	53	53	53	53	53	53	53	0	53	53	53	53
	Age_F_Birth	Correlation	-0.150623	-0.0492711	-0.074715	-0.179633	-0.324066	-0.13558	-0.149441	-0.0713694	0.0848881	0.661926	0.999012	0.156098	0.0827077	0.657545	1	0.924692	0.135656	0.920767
		Significance (2-tailed)	0.272349	0.720921	0.587727	0.18942	0.015793	0.323662	0.276173	0.604602	0.537762	3.73548e-08	2.36301e-73	0.255098	0.548294	4.9296e-08		6.954e-24	0.323389	2.54243e-23
		df	53	53	53	53	53	53	53	53	53	53	53	53	53	53	0	53	53	53
	Age_Parents	Correlation	-0.0962908	-0.0618452	-0.0387717	-0.156592	-0.350819	-0.122954	-0.165149	-0.0512874	0.0699892	0.896829	0.920575	0.209845	0.127158	0.892451	0.924692	1	0.191437	0.998699
		Significance (2-tailed)	0.484342	0.653755	0.77868	0.253577	0.00863895	0.371159	0.228226	0.709992	0.611625	2.04244e-20	2.70487e-23	0.124126	0.354898	5.80578e-20	6.954e-24		0.161479	3.43521e-70
		df	53	53	53	53	53	53	53	53	53	53	53	53	53	53	53	0	53	53
	YoE_Parents	Correlation	0.397337	0.389412	0.430641	0.374223	0.278118	0.157799	0.22434	0.336734	-0.27121	0.216189	0.136942	0.880214	0.880189	0.212273	0.135656	0.191437	1	0.188634
		Significance (2-tailed)	0.00266656	0.00329721	0.00103097	0.00488338	0.0397862	0.24989	0.099641	0.0119433	0.0451924	0.112902	0.318778	8.61283e-19	8.65783e-19	0.119733	0.323389	0.161479		0.167823
		df	53	53	53	53	53	53	53	53	53	53	53	53	53	53	53	53	0	53
	Age_Parents_Birth	Correlation	-0.0984525	-0.0635498	-0.0446658	-0.158763	-0.348844	-0.119772	-0.168062	-0.0515063	0.0719673	0.901301	0.914398	0.211859	0.120209	0.899363	0.920767	0.998699	0.188634	1
		Significance (2-tailed)	0.47454	0.644842	0.746087	0.246971	0.00904806	0.383757	0.220011	0.70881	0.601571	6.68611e-21	1.81849e-22	0.120475	0.382013	1.09192e-20	2.54243e-23	3.43521e-70	0.167823
		df	53	53	53	53	53	53	53	53	53	53	53	53	53	53	53	53	53	0
Correlations
Control Variables			PEP_3_C_QI	PEP_2_M_QI	PEP_3_CB_QI	VABS2_C_IQ	VABS2_DL_IQ	VABS2_S_IQ	VABS2_Tot_IQ	ADOS_2_CS	Age_M	Age_F	YoD_M	YoD_F	Age_M_Birth	Age_F_Birth	Age_Parents	YoE_Parents	Age_Parents_Birth
Age_Moths & IQ	PEP_3_C_QI	Correlation	1	0.683532	0.514212	0.445386	0.171011	0.109751	0.296348	-0.589795	-0.00519665	-0.158256	0.212912	0.178084	-0.00934722	-0.161528	-0.0949898	0.224869	-0.0984647
		Significance (2-tailed)		1.22656e-08	6.96728e-05	0.000738593	0.216313	0.429514	0.0295639	2.69194e-06	0.97025	0.253061	0.122164	0.197623	0.946516	0.243254	0.494453	0.102093	0.478723
		df	0	52	52	52	52	52	52	52	52	52	52	52	52	52	52	52	52
	PEP_2_M_QI	Correlation	0.683532	1	0.373905	0.270748	0.145347	0.114235	0.167083	-0.38902	-0.0755892	0.00523338	0.140558	0.248984	-0.077034	0.00299755	-0.0359648	0.225001	-0.0381957
		Significance (2-tailed)	1.22656e-08		0.00535048	0.0476831	0.29433	0.410788	0.227208	0.00364585	0.586961	0.97004	0.310696	0.069439	0.579811	0.982837	0.796263	0.101887	0.783921
		df	52	0	52	52	52	52	52	52	52	52	52	52	52	52	52	52	52
	PEP_3_CB_QI	Correlation	0.514212	0.373905	1	0.334713	0.296513	0.169746	0.368435	-0.561733	0.0327555	-0.0203678	0.12842	0.365791	0.0228715	-0.0287416	0.00502754	0.286133	-0.00480203
		Significance (2-tailed)	6.96728e-05	0.00535048		0.013365	0.0294693	0.219781	0.00612069	9.89205e-06	0.814105	0.883776	0.354733	0.00652671	0.869606	0.836551	0.971218	0.0359484	0.972509
		df	52	52	0	52	52	52	52	52	52	52	52	52	52	52	52	52	52
	VABS2_C_IQ	Correlation	0.445386	0.270748	0.334713	1	0.531346	0.554295	0.558146	-0.255433	-0.129984	-0.183022	0.162667	0.185014	-0.132624	-0.186395	-0.173848	0.200318	-0.176781
		Significance (2-tailed)	0.000738593	0.0476831	0.013365		3.56456e-05	1.36966e-05	1.15845e-05	0.0622967	0.348853	0.185276	0.239902	0.180456	0.339068	0.177168	0.208672	0.146403	0.200976
		df	52	52	52	0	52	52	52	52	52	52	52	52	52	52	52	52	52
	VABS2_DL_IQ	Correlation	0.171011	0.145347	0.296513	0.531346	1	0.691656	0.772298	-0.187748	-0.377063	-0.352124	0.118533	0.0587119	-0.373024	-0.352015	-0.400018	0.101639	-0.397392
		Significance (2-tailed)	0.216313	0.29433	0.0294693	3.56456e-05		6.99247e-09	7.98525e-12	0.173988	0.00494558	0.00902136	0.393287	0.673236	0.00546842	0.00904414	0.00272683	0.464589	0.00292528
		df	52	52	52	52	0	52	52	52	52	52	52	52	52	52	52	52	52
	VABS2_S_IQ	Correlation	0.109751	0.114235	0.169746	0.554295	0.691656	1	0.722744	-0.163758	-0.0901107	-0.11982	-0.0163742	-0.103649	-0.0858539	-0.116737	-0.116402	-0.0696903	-0.112164
		Significance (2-tailed)	0.429514	0.410788	0.219781	1.36966e-05	6.99247e-09		6.79907e-10	0.236721	0.516984	0.388134	0.90645	0.455755	0.537054	0.400548	0.40191	0.616552	0.419379
		df	52	52	52	52	52	0	52	52	52	52	52	52	52	52	52	52	52
	VABS2_Tot_IQ	Correlation	0.296348	0.167083	0.368435	0.558146	0.772298	0.722744	1	-0.260191	-0.190208	-0.132603	0.071083	-0.0674454	-0.192784	-0.136817	-0.175526	0.00115738	-0.179233
		Significance (2-tailed)	0.0295639	0.227208	0.00612069	1.15845e-05	7.98525e-12	6.79907e-10		0.0574148	0.168311	0.339145	0.609508	0.627977	0.162515	0.323877	0.204246	0.993373	0.1947
		df	52	52	52	52	52	52	0	52	52	52	52	52	52	52	52	52	52
	ADOS_2_CS	Correlation	-0.589795	-0.38902	-0.561733	-0.255433	-0.187748	-0.163758	-0.260191	1	0.0379302	0.0509292	-0.0209105	-0.143802	0.0400728	0.0531486	0.0492847	-0.0956592	0.0515771
		Significance (2-tailed)	2.69194e-06	0.00364585	9.89205e-06	0.0622967	0.173988	0.236721	0.0574148		0.785387	0.714565	0.880701	0.29955	0.773577	0.70269	0.723408	0.491402	0.711091
		df	52	52	52	52	52	52	52	0	52	52	52	52	52	52	52	52	52
	Age_M	Correlation	-0.00519665	-0.0755892	0.0327555	-0.129984	-0.377063	-0.0901107	-0.190208	0.0379302	1	0.653233	0.254424	0.157434	0.998834	0.662375	0.897195	0.236459	0.90168
		Significance (2-tailed)	0.97025	0.586961	0.814105	0.348853	0.00494558	0.516984	0.168311	0.785387		8.59453e-08	0.0633733	0.255566	3.94474e-70	4.88936e-08	4.26901e-20	0.0851673	1.41661e-20
		df	52	52	52	52	52	52	52	52	0	52	52	52	52	52	52	52	52
	Age_F	Correlation	-0.158256	0.00523338	-0.0203678	-0.183022	-0.352124	-0.11982	-0.132603	0.0509292	0.653233	1	0.187895	0.110476	0.646723	0.999007	0.920464	0.171255	0.914259
		Significance (2-tailed)	0.253061	0.97004	0.883776	0.185276	0.00902136	0.388134	0.339145	0.714565	8.59453e-08		0.173644	0.426455	1.26966e-07	6.11254e-72	7.23752e-23	0.215647	4.72203e-22
		df	52	52	52	52	52	52	52	52	52	0	52	52	52	52	52	52	52
	YoD_M	Correlation	0.212912	0.140558	0.12842	0.162667	0.118533	-0.0163742	0.071083	-0.0209105	0.254424	0.187895	1	0.508437	0.255282	0.191185	0.240924	0.865114	0.243142
		Significance (2-tailed)	0.122164	0.310696	0.354733	0.239902	0.393287	0.90645	0.609508	0.880701	0.0633733	0.173644		8.66369e-05	0.0624565	0.166097	0.0792686	3.30847e-17	0.0764605
		df	52	52	52	52	52	52	52	52	52	52	0	52	52	52	52	52	52
	YoD_F	Correlation	0.178084	0.248984	0.365791	0.185014	0.0587119	-0.103649	-0.0674454	-0.143802	0.157434	0.110476	0.508437	1	0.149717	0.105154	0.145702	0.871763	0.138556
		Significance (2-tailed)	0.197623	0.069439	0.00652671	0.180456	0.673236	0.455755	0.627977	0.29955	0.255566	0.426455	8.66369e-05		0.279895	0.449206	0.293141	9.67955e-18	0.317706
		df	52	52	52	52	52	52	52	52	52	52	52	0	52	52	52	52	52
	Age_M_Birth	Correlation	-0.00934722	-0.077034	0.0228715	-0.132624	-0.373024	-0.0858539	-0.192784	0.0400728	0.998834	0.646723	0.255282	0.149717	1	0.657957	0.892796	0.232453	0.899724
		Significance (2-tailed)	0.946516	0.579811	0.869606	0.339068	0.00546842	0.537054	0.162515	0.773577	3.94474e-70	1.26966e-07	0.0624565	0.279895		6.43686e-08	1.20017e-19	0.0907491	2.30655e-20
		df	52	52	52	52	52	52	52	52	52	52	52	52	0	52	52	52	52
	Age_F_Birth	Correlation	-0.161528	0.00299755	-0.0287416	-0.186395	-0.352015	-0.116737	-0.136817	0.0531486	0.662375	0.999007	0.191185	0.105154	0.657957	1	0.924604	0.170026	0.920658
		Significance (2-tailed)	0.243254	0.982837	0.836551	0.177168	0.00904414	0.400548	0.323877	0.70269	4.88936e-08	6.11254e-72	0.166097	0.449206	6.43686e-08		1.89906e-23	0.219008	6.80942e-23
		df	52	52	52	52	52	52	52	52	52	52	52	52	52	0	52	52	52
	Age_Parents	Correlation	-0.0949898	-0.0359648	0.00502754	-0.173848	-0.400018	-0.116402	-0.175526	0.0492847	0.897195	0.920464	0.240924	0.145702	0.892796	0.924604	1	0.221944	0.998696
		Significance (2-tailed)	0.494453	0.796263	0.971218	0.208672	0.00272683	0.40191	0.204246	0.723408	4.26901e-20	7.23752e-23	0.0792686	0.293141	1.20017e-19	1.89906e-23		0.10675	7.28095e-69
		df	52	52	52	52	52	52	52	52	52	52	52	52	52	52	0	52	52
	YoE_Parents	Correlation	0.224869	0.225001	0.286133	0.200318	0.101639	-0.0696903	0.00115738	-0.0956592	0.236459	0.171255	0.865114	0.871763	0.232453	0.170026	0.221944	1	0.219044
		Significance (2-tailed)	0.102093	0.101887	0.0359484	0.146403	0.464589	0.616552	0.993373	0.491402	0.0851673	0.215647	3.30847e-17	9.67955e-18	0.0907491	0.219008	0.10675		0.111527
		df	52	52	52	52	52	52	52	52	52	52	52	52	52	52	52	0	52
	Age_Parents_Birth	Correlation	-0.0984647	-0.0381957	-0.00480203	-0.176781	-0.397392	-0.112164	-0.179233	0.0515771	0.90168	0.914259	0.243142	0.138556	0.899724	0.920658	0.998696	0.219044	1
		Significance (2-tailed)	0.478723	0.783921	0.972509	0.200976	0.00292528	0.419379	0.1947	0.711091	1.41661e-20	4.72203e-22	0.0764605	0.317706	2.30655e-20	6.80942e-23	7.28095e-69	0.111527
		df	52	52	52	52	52	52	52	52	52	52	52	52	52	52	52	52	0
Correlations
Control Variables			PEP_3_C_QI	PEP_2_M_QI	PEP_3_CB_QI	VABS2_C_IQ	VABS2_DL_IQ	VABS2_S_IQ	VABS2_Tot_IQ	Age_M	Age_F	YoD_M	YoD_F	Age_M_Birth	Age_F_Birth	Age_Parents	YoE_Parents	Age_Parents_Birth
Age_Moths & IQ & ADOS_2_CS	PEP_3_C_QI	Correlation	1	0.610383	0.273768	0.377492	0.0759941	0.0165287	0.183252	0.0212825	-0.15898	0.248434	0.116711	0.0177065	-0.161433	-0.081731	0.209554	-0.0843728
		Significance (2-tailed)		1.21758e-06	0.0472995	0.00532694	0.58862	0.906488	0.189036	0.87977	0.255522	0.0728555	0.405263	0.899857	0.248165	0.560703	0.132074	0.548061
		df	0	51	51	51	51	51	51	51	51	51	51	51	51	51	51	51
	PEP_2_M_QI	Correlation	0.610383	1	0.20387	0.192416	0.0799137	0.055601	0.0740449	-0.0660827	0.0272227	0.143778	0.21175	-0.0667524	0.025734	-0.0182501	0.204784	-0.0197077
		Significance (2-tailed)	1.21758e-06		0.143131	0.16748	0.569479	0.692522	0.598245	0.63826	0.846572	0.30437	0.127978	0.634853	0.854869	0.896799	0.141308	0.888607
		df	51	0	51	51	51	51	51	51	51	51	51	51	51	51	51	51
	PEP_3_CB_QI	Correlation	0.273768	0.20387	1	0.239073	0.235106	0.0952731	0.278256	0.0653934	0.00997386	0.141057	0.34812	0.0548981	0.00134808	0.0395884	0.282199	0.0292545
		Significance (2-tailed)	0.0472995	0.143131		0.0846948	0.0901459	0.497388	0.0436469	0.641776	0.943492	0.313707	0.0106381	0.69622	0.992356	0.778369	0.0406321	0.835274
		df	51	51	0	51	51	51	51	51	51	51	51	51	51	51	51	51
	VABS2_C_IQ	Correlation	0.377492	0.192416	0.239073	1	0.509027	0.537303	0.526696	-0.124513	-0.176075	0.16276	0.154981	-0.126689	-0.179002	-0.166995	0.182757	-0.169446
		Significance (2-tailed)	0.00532694	0.16748	0.0846948		9.93244e-05	3.3491e-05	5.09296e-05	0.374372	0.207251	0.244246	0.267825	0.366013	0.19968	0.232021	0.190255	0.225143
		df	51	51	51	0	51	51	51	51	51	51	51	51	51	51	51	51
	VABS2_DL_IQ	Correlation	0.0759941	0.0799137	0.235106	0.509027	1	0.682084	0.762819	-0.376911	-0.349218	0.116708	0.0326267	-0.372417	-0.348722	-0.398324	0.0855867	-0.395254
		Significance (2-tailed)	0.58862	0.569479	0.0901459	9.93244e-05		1.8677e-08	3.16767e-11	0.00540372	0.0103782	0.405277	0.816597	0.00603022	0.0104948	0.0031368	0.542297	0.00339864
		df	51	51	51	51	0	51	51	51	51	51	51	51	51	51	51	51
	VABS2_S_IQ	Correlation	0.0165287	0.055601	0.0952731	0.537303	0.682084	1	0.714036	-0.0851086	-0.113152	-0.0200738	-0.130293	-0.0804413	-0.109666	-0.109947	-0.0869219	-0.105277
		Significance (2-tailed)	0.906488	0.692522	0.497388	3.3491e-05	1.8677e-08		1.9418e-09	0.544564	0.419831	0.886552	0.352422	0.566925	0.434386	0.433204	0.535992	0.453109
		df	51	51	51	51	51	0	51	51	51	51	51	51	51	51	51	51
	VABS2_Tot_IQ	Correlation	0.183252	0.0740449	0.278256	0.526696	0.762819	0.714036	1	-0.186907	-0.123769	0.0679987	-0.109742	-0.189015	-0.127556	-0.168711	-0.0246921	-0.171957
		Significance (2-tailed)	0.189036	0.598245	0.0436469	5.09296e-05	3.16767e-11	1.9418e-09		0.180213	0.377252	0.628532	0.434066	0.175262	0.362715	0.227191	0.860685	0.218244
		df	51	51	51	51	51	51	0	51	51	51	51	51	51	51	51	51
	Age_M	Correlation	0.0212825	-0.0660827	0.0653934	-0.124513	-0.376911	-0.0851086	-0.186907	1	0.652617	0.255457	0.164717	0.998835	0.66177	0.89706	0.241367	0.901571
		Significance (2-tailed)	0.87977	0.63826	0.641776	0.374372	0.00540372	0.544564	0.180213		1.18831e-07	0.0648671	0.238543	8.15617e-69	6.8365e-08	1.0073e-19	0.0816618	3.39726e-20
		df	51	51	51	51	51	51	51	0	51	51	51	51	51	51	51	51
	Age_F	Correlation	-0.15898	0.0272227	0.00997386	-0.176075	-0.349218	-0.113152	-0.123769	0.652617	1	0.189247	0.119192	0.646039	0.999007	0.920265	0.177168	0.914033
		Significance (2-tailed)	0.255522	0.846572	0.943492	0.207251	0.0103782	0.419831	0.377252	1.18831e-07		0.174722	0.395285	1.74805e-07	1.39299e-70	1.98772e-22	0.2044	1.25482e-21
		df	51	51	51	51	51	51	51	51	0	51	51	51	51	51	51	51
	YoD_M	Correlation	0.248434	0.143778	0.141057	0.16276	0.116708	-0.0200738	0.0679987	0.255457	0.189247	1	0.51085	0.256382	0.19261	0.242301	0.867279	0.244599
		Significance (2-tailed)	0.0728555	0.30437	0.313707	0.244246	0.405277	0.886552	0.628532	0.0648671	0.174722		9.28669e-05	0.0638692	0.167044	0.0804516	4.5288e-17	0.0775356
		df	51	51	51	51	51	51	51	51	51	0	51	51	51	51	51	51
	YoD_F	Correlation	0.116711	0.21175	0.34812	0.154981	0.0326267	-0.130293	-0.109742	0.164717	0.119192	0.51085	1	0.157239	0.114143	0.154582	0.871012	0.147703
		Significance (2-tailed)	0.405263	0.127978	0.0106381	0.267825	0.816597	0.352422	0.434066	0.238543	0.395285	9.28669e-05		0.260829	0.415748	0.269074	2.29284e-17	0.291217
		df	51	51	51	51	51	51	51	51	51	51	0	51	51	51	51	51
	Age_M_Birth	Correlation	0.0177065	-0.0667524	0.0548981	-0.126689	-0.372417	-0.0804413	-0.189015	0.998835	0.646039	0.256382	0.157239	1	0.657283	0.892622	0.237566	0.899576
		Significance (2-tailed)	0.899857	0.634853	0.69622	0.366013	0.00603022	0.566925	0.175262	8.15617e-69	1.74805e-07	0.0638692	0.260829		8.98549e-08	2.79743e-19	0.0867346	5.52952e-20
		df	51	51	51	51	51	51	51	51	51	51	51	0	51	51	51	51
	Age_F_Birth	Correlation	-0.161433	0.025734	0.00134808	-0.179002	-0.348722	-0.109666	-0.127556	0.66177	0.999007	0.19261	0.114143	0.657283	1	0.924412	0.176166	0.920441
		Significance (2-tailed)	0.248165	0.854869	0.992356	0.19968	0.0104948	0.434386	0.362715	6.8365e-08	1.39299e-70	0.167044	0.415748	8.98549e-08		5.35622e-23	0.207013	1.88308e-22
		df	51	51	51	51	51	51	51	51	51	51	51	51	0	51	51	51
	Age_Parents	Correlation	-0.081731	-0.0182501	0.0395884	-0.166995	-0.398324	-0.109947	-0.168711	0.89706	0.920265	0.242301	0.154582	0.892622	0.924412	1	0.22798	0.998695
		Significance (2-tailed)	0.560703	0.896799	0.778369	0.232021	0.0031368	0.433204	0.227191	1.0073e-19	1.98772e-22	0.0804516	0.269074	2.79743e-19	5.35622e-23		0.100622	1.4592e-67
		df	51	51	51	51	51	51	51	51	51	51	51	51	51	0	51	51
	YoE_Parents	Correlation	0.209554	0.204784	0.282199	0.182757	0.0855867	-0.0869219	-0.0246921	0.241367	0.177168	0.867279	0.871012	0.237566	0.176166	0.22798	1	0.22531
		Significance (2-tailed)	0.132074	0.141308	0.0406321	0.190255	0.542297	0.535992	0.860685	0.0816618	0.2044	4.5288e-17	2.29284e-17	0.0867346	0.207013	0.100622		0.104782
		df	51	51	51	51	51	51	51	51	51	51	51	51	51	51	0	51
	Age_Parents_Birth	Correlation	-0.0843728	-0.0197077	0.0292545	-0.169446	-0.395254	-0.105277	-0.171957	0.901571	0.914033	0.244599	0.147703	0.899576	0.920441	0.998695	0.22531	1
		Significance (2-tailed)	0.548061	0.888607	0.835274	0.225143	0.00339864	0.453109	0.218244	3.39726e-20	1.25482e-21	0.0775356	0.291217	5.52952e-20	1.88308e-22	1.4592e-67	0.104782
		df	51	51	51	51	51	51	51	51	51	51	51	51	51	51	51	0

## Sheet: Sheet_S4
Factor Analysis
Descriptive Statistics
	Mean	Std. Deviation	Analysis N
Age_Moths	68.625	22.2544	56
PEP_3_C_QI	96.0714	18.5373	56
PEP_2_M_QI	94.6964	15.1824	56
PEP_3_CB_QI	93.5714	18.6663	56
VABS2_C_IQ	59.5357	25.0867	56
VABS2_DL_IQ	68.6607	21.578	56
VABS2_S_IQ	67.375	19.2878	56
IQ	62.4286	25.1482	56
ADOS_2_CS	7.17857	1.41559	56
YoE_Parents	13.3571	2.8376	56
Age_Parents_Birth	36	5.42301	56
Covariance Matrix
	Age_Moths	PEP_3_C_QI	PEP_2_M_QI	PEP_3_CB_QI	VABS2_C_IQ	VABS2_DL_IQ	VABS2_S_IQ	IQ	ADOS_2_CS	YoE_Parents	Age_Parents_Birth
Age_Moths	495.257	-151.009	-116.461	-156.273	-246.905	-207.275	-151.039	-194.564	12.2318	-4.40909	14.1273
PEP_3_C_QI	-151.009	343.631	247.368	297.758	374.543	254.334	220.173	393.169	-20.7403	20.7468	-13.4545
PEP_2_M_QI	-116.461	247.368	230.506	218.195	267.075	190.568	166.534	287.532	-14.8175	16.7468	-8.2
PEP_3_CB_QI	-156.273	297.758	218.195	348.431	359.816	275.688	229.564	392.932	-20.6312	22.474	-8.61818
VABS2_C_IQ	-246.905	374.543	267.075	359.816	629.344	421.785	379.886	482.33	-22.8247	26.0325	-26.2818
VABS2_DL_IQ	-207.275	254.334	190.568	275.688	421.785	465.61	346.439	355.966	-17.1565	17.1688	-42.4818
VABS2_S_IQ	-151.039	220.173	166.534	229.564	379.886	346.439	372.02	323.836	-14.7955	9.40909	-15.9545
IQ	-194.564	393.169	287.532	392.932	482.33	355.966	323.836	632.431	-22.9325	24.2078	-12.0909
ADOS_2_CS	12.2318	-20.7403	-14.8175	-20.6312	-22.8247	-17.1565	-14.7955	-22.9325	2.0039	-1.11039	0.854545
YoE_Parents	-4.40909	20.7468	16.7468	22.474	26.0325	17.1688	9.40909	24.2078	-1.11039	8.05195	2.75
Age_Parents_Birth	14.1273	-13.4545	-8.2	-8.61818	-26.2818	-42.4818	-15.9545	-12.0909	0.854545	2.75	29.4091
Correlation Matrixa
		Age_Moths	PEP_3_C_QI	PEP_2_M_QI	PEP_3_CB_QI	VABS2_C_IQ	VABS2_DL_IQ	VABS2_S_IQ	IQ	ADOS_2_CS	YoE_Parents	Age_Parents_Birth
Correlation	Age_Moths	1	-0.366051	-0.344687	-0.376192	-0.442252	-0.431639	-0.351876	-0.347648	0.388274	-0.0698206	0.117058
	PEP_3_C_QI	-0.366051	1	0.878932	0.860517	0.805399	0.635838	0.615792	0.843386	-0.79037	0.394415	-0.133839
	PEP_2_M_QI	-0.344687	0.878932	1	0.769918	0.701209	0.581697	0.568694	0.753076	-0.689441	0.388722	-0.0995937
	PEP_3_CB_QI	-0.376192	0.860517	0.769918	1	0.768382	0.684461	0.637619	0.837053	-0.780778	0.424299	-0.0851366
	VABS2_C_IQ	-0.442252	0.805399	0.701209	0.768382	1	0.779177	0.785102	0.764528	-0.642722	0.365696	-0.193184
	VABS2_DL_IQ	-0.431639	0.635838	0.581697	0.684461	0.779177	1	0.832399	0.655981	-0.561668	0.280401	-0.363037
	VABS2_S_IQ	-0.351876	0.615792	0.568694	0.637619	0.785102	0.832399	1	0.66763	-0.541885	0.171915	-0.152532
	IQ	-0.347648	0.843386	0.753076	0.837053	0.764528	0.655981	0.66763	1	-0.644179	0.339233	-0.0886567
	ADOS_2_CS	0.388274	-0.79037	-0.689441	-0.780778	-0.642722	-0.561668	-0.541885	-0.644179	1	-0.276431	0.111316
	YoE_Parents	-0.0698206	0.394415	0.388722	0.424299	0.365696	0.280401	0.171915	0.339233	-0.276431	1	0.178707
	Age_Parents_Birth	0.117058	-0.133839	-0.0995937	-0.0851366	-0.193184	-0.363037	-0.152532	-0.0886567	0.111316	0.178707	1
Sig. (1-tailed)	Age_Moths		0.00276433	0.00464109	0.00213531	0.000321645	0.00044757	0.00391345	0.0043283	0.0015532	0.30456	0.195119
	PEP_3_C_QI	0.00276433		2.65404e-19	9.49446e-18	3.60555e-14	6.9906e-08	2.19315e-07	1.72058e-16	2.18292e-13	0.00131516	0.162705
	PEP_2_M_QI	0.00464109	2.65404e-19		2.02597e-12	8.80144e-10	1.28979e-06	2.40767e-06	1.07632e-11	2.10366e-09	0.00153463	0.232603
	PEP_3_CB_QI	0.00213531	9.49446e-18	2.02597e-12		2.37295e-12	3.00488e-09	6.29031e-08	4.60526e-16	6.39234e-13	0.000559005	0.266357
	VABS2_C_IQ	0.000321645	3.60555e-14	8.80144e-10	2.37295e-12		7.60871e-13	3.96496e-13	3.50982e-12	4.63099e-08	0.00278899	0.0768583
	VABS2_DL_IQ	0.00044757	6.9906e-08	1.28979e-06	3.00488e-09	7.60871e-13		9.24664e-16	2.03377e-08	3.33667e-06	0.0181659	0.00298019
	VABS2_S_IQ	0.00391345	2.19315e-07	2.40767e-06	6.29031e-08	3.96496e-13	9.24664e-16		9.53858e-09	8.04402e-06	0.102589	0.130872
	IQ	0.0043283	1.72058e-16	1.07632e-11	4.60526e-16	3.50982e-12	2.03377e-08	9.53858e-09		4.23872e-08	0.00526887	0.257922
	ADOS_2_CS	0.0015532	2.18292e-13	2.10366e-09	6.39234e-13	4.63099e-08	3.33667e-06	8.04402e-06	4.23872e-08		0.0195876	0.207031
	YoE_Parents	0.30456	0.00131516	0.00153463	0.000559005	0.00278899	0.0181659	0.102589	0.00526887	0.0195876		0.0937862
	Age_Parents_Birth	0.195119	0.162705	0.232603	0.266357	0.0768583	0.00298019	0.130872	0.257922	0.207031	0.0937862
a. Determinant = .000
KMO and Bartlett's Test
Kaiser-Meyer-Olkin Measure of Sampling Adequacy.		0.858589
Bartlett's Test of Sphericity	Approx. Chi-Square	505.036
	df	55
	Sig.	5.27488e-74
Communalities
	Initial	Extraction
Age_Moths	1	0.313455
PEP_3_C_QI	1	0.87187
PEP_2_M_QI	1	0.756903
PEP_3_CB_QI	1	0.854593
VABS2_C_IQ	1	0.82132
VABS2_DL_IQ	1	0.785341
VABS2_S_IQ	1	0.683427
IQ	1	0.787088
ADOS_2_CS	1	0.659103
YoE_Parents	1	0.565904
Age_Parents_Birth	1	0.658434
Extraction Method: Principal Component Analysis.
Total Variance Explained
Component	Initial Eigenvalues			Extraction Sums of Squared Loadings			Rotation Sums of Squared Loadings
	Total	% of Variance	Cumulative %	Total	% of Variance	Cumulative %	Total	% of Variance	Cumulative %
1	6.44816	58.6196	58.6196	6.44816	58.6196	58.6196	6.44815	58.6196	58.6196
2	1.30928	11.9026	70.5222	1.30928	11.9026	70.5222	1.30929	11.9026	70.5222
3	0.803302	7.30275	77.8249
4	0.689859	6.27145	84.0964
5	0.654752	5.95229	90.0487
6	0.35092	3.19018	93.2388
7	0.253878	2.30798	95.5468
8	0.194494	1.76812	97.3149
9	0.129646	1.1786	98.4935
10	0.099357	0.903246	99.3968
11	0.0663536	0.603214	100
Extraction Method: Principal Component Analysis.
Component Matrixa
	Component
	1	2
PEP_3_C_QI	0.924812	0.12881
PEP_3_CB_QI	0.913089	0.144433
VABS2_C_IQ	0.903228	-0.0741606
IQ	0.882321	0.0927227
PEP_2_M_QI	0.855275	0.159401
VABS2_DL_IQ	0.827997	-0.315851
ADOS_2_CS	-0.809218	-0.065333
VABS2_S_IQ	0.796467	-0.221511
Age_Moths	-0.49313	0.265099
Age_Parents_Birth	-0.189715	0.78895
YoE_Parents	0.423553	0.621697
Extraction Method: Principal Component Analysis.
a. 2 components extracted.
Rotated Component Matrixa
	Component
	1	2
PEP_3_C_QI	0.924693	0.129665
PEP_3_CB_QI	0.912955	0.145278
VABS2_C_IQ	0.903296	-0.0733252
IQ	0.882235	0.0935387
PEP_2_M_QI	0.855127	0.160192
VABS2_DL_IQ	0.828289	-0.315085
ADOS_2_CS	-0.809157	-0.0660814
VABS2_S_IQ	0.796671	-0.220774
Age_Moths	-0.493375	0.264643
Age_Parents_Birth	-0.190445	0.788774
YoE_Parents	0.422978	0.622088
Extraction Method: Principal Component Analysis. Rotation Method: Varimax with Kaiser Normalization.
a. Rotation converged in 2 iterations.
Component Transformation Matrix
Component	1	2
1	1	0.000924873
2	-0.000924873	1
Extraction Method: Principal Component Analysis. Rotation Method: Varimax with Kaiser Normalization.
Component Score Coefficient Matrix
	Component
	1	2
Age_Moths	-0.0766634	0.202406
PEP_3_C_QI	0.143332	0.0985147
PEP_2_M_QI	0.132526	0.121869
PEP_3_CB_QI	0.141503	0.110446
VABS2_C_IQ	0.140128	-0.0565126
VABS2_DL_IQ	0.128631	-0.241121
VABS2_S_IQ	0.123675	-0.169071
IQ	0.136768	0.070946
ADOS_2_CS	-0.12545	-0.0500159
YoE_Parents	0.0652467	0.474898
Age_Parents_Birth	-0.0299789	0.602554
Extraction Method: Principal Component Analysis. Rotation Method: Varimax with Kaiser Normalization.
Component Score Covariance Matrix
Component	1	2
1	1	0
2	0	1
Extraction Method: Principal Component Analysis. Rotation Method: Varimax with Kaiser Normalization.
Nonparametric Tests
Notes
Output Created		25-MAR-2024 00:25:13
Comments
Input	Data	/Users/davidvagni/Downloads/Paper_QI_Vineland/Data_Set_PEP_VABS_final.sav
	Active Dataset	DataSet1
	Filter	Code <> "60" AND ICD11 <> "6A02.1" AND ICD11 <> "6A02.Z" (FILTER)
	Weight	<none>
	Split File	<none>
	N of Rows in Working Data File	54
Syntax		NPTESTS /INDEPENDENT TEST (FAC1_2 FAC2_2) GROUP (ICD11) /MISSING SCOPE=ANALYSIS USERMISSING=EXCLUDE /CRITERIA ALPHA=0.05 CILEVEL=95.
Resources	Processor Time	00:00:00,54
	Elapsed Time	00:00:00,00
Hypothesis Test Summary
	Null Hypothesis	Test	Sig.a,b	Decision
1	The distribution of REGR factor score 1 for analysis 2 is the same across categories of ICD11.	Independent-Samples Kruskal-Wallis Test	4.03921e-07	Reject the null hypothesis.
2	The distribution of REGR factor score 2 for analysis 2 is the same across categories of ICD11.	Independent-Samples Kruskal-Wallis Test	0.382655	Retain the null hypothesis.
a. The significance level is .050.
b. Asymptotic significance is displayed.
Independent-Samples Kruskal-Wallis Test
REGR factor score 1 for analysis 2 across ICD11
Independent-Samples Kruskal-Wallis Test Summary
Total N	54
Test Statistic	32.534a
Degree Of Freedom	3
Asymptotic Sig.(2-sided test)	4.03921e-07
a. The test statistic is adjusted for ties.
Pairwise Comparisons of ICD11
Sample 1-Sample 2	Test Statistic	Std. Error	Std. Test Statistic	Sig.	Adj. Sig.a
6A02.5-6A02.3	9.52	6.39042	1.48973	0.136295	0.817772
6A02.5-6A02.2	15.645	6.39042	2.44819	0.0143574	0.0861444
6A02.5-6A02.0	30.2892	5.37945	5.63055	1.7964e-08	1.07784e-07
6A02.3-6A02.2	6.125	7.86607	0.778661	0.436179	1
6A02.3-6A02.0	20.7692	7.06937	2.93792	0.00330423	0.0198254
6A02.2-6A02.0	14.6442	7.06937	2.0715	0.0383116	0.22987
Each row tests the null hypothesis that the Sample 1 and Sample 2 distributions are the same. Asymptotic significances (2-sided tests) are displayed. The significance level is .050.
a. Significance values have been adjusted by the Bonferroni correction for multiple tests.
REGR factor score 2 for analysis 2 across ICD11
Independent-Samples Kruskal-Wallis Test Summary
Total N	54
Test Statistic	3.059a
Degree Of Freedom	3
Asymptotic Sig.(2-sided test)	0.382655
a. The test statistic is adjusted for ties.
Pairwise Comparisons of ICD11
Sample 1-Sample 2	Test Statistic	Std. Error	Std. Test Statistic	Sig.	Adj. Sig.a
6A02.5-6A02.3	1.69	6.39042	0.264458	0.791427	1
6A02.5-6A02.0	4.51692	5.37945	0.839663	0.401097	1
6A02.5-6A02.2	10.815	6.39042	1.69238	0.0905742	0.543445
6A02.3-6A02.0	2.82692	7.06937	0.399883	0.689242	1
6A02.3-6A02.2	9.125	7.86607	1.16005	0.24603	1
6A02.0-6A02.2	-6.29808	7.06937	-0.890897	0.372985	1
Each row tests the null hypothesis that the Sample 1 and Sample 2 distributions are the same. Asymptotic significances (2-sided tests) are displayed. The significance level is .050.
a. Significance values have been adjusted by the Bonferroni correction for multiple tests.

## Sheet: Sheet_S5
General Linear Model
Descriptive Statistics
	Mean	Std. Deviation	N
VABS2_C_IQ	59.5357	25.0867	56
VABS2_DL_IQ	68.6607	21.578	56
VABS2_S_IQ	67.375	19.2878	56
Multivariate Testsa
Effect		Value	F	Hypothesis df	Error df	Sig.	Partial Eta Squared	Noncent. Parameter	Observed Powerc
Intercept	Pillai's Trace	0.34146	8.469b	3	49	0.000123347	0.34146	25.407	0.989747
	Wilks' Lambda	0.65854	8.469b	3	49	0.000123347	0.34146	25.407	0.989747
	Hotelling's Trace	0.51851	8.469b	3	49	0.000123347	0.34146	25.407	0.989747
	Roy's Largest Root	0.51851	8.469b	3	49	0.000123347	0.34146	25.407	0.989747
Age_Moths	Pillai's Trace	0.133607	2.519b	3	49	0.0688493	0.133607	7.55632	0.58814
	Wilks' Lambda	0.866393	2.519b	3	49	0.0688493	0.133607	7.55632	0.58814
	Hotelling's Trace	0.154211	2.519b	3	49	0.0688493	0.133607	7.55632	0.58814
	Roy's Largest Root	0.154211	2.519b	3	49	0.0688493	0.133607	7.55632	0.58814
YoE_Parents	Pillai's Trace	0.190159	3.835b	3	49	0.0151898	0.190159	11.5057	0.788461
	Wilks' Lambda	0.809841	3.835b	3	49	0.0151898	0.190159	11.5057	0.788461
	Hotelling's Trace	0.23481	3.835b	3	49	0.0151898	0.190159	11.5057	0.788461
	Roy's Largest Root	0.23481	3.835b	3	49	0.0151898	0.190159	11.5057	0.788461
Age_Parents_Birth	Pillai's Trace	0.282994	6.447b	3	49	0.000911973	0.282994	19.3397	0.957459
	Wilks' Lambda	0.717006	6.447b	3	49	0.000911973	0.282994	19.3397	0.957459
	Hotelling's Trace	0.394688	6.447b	3	49	0.000911973	0.282994	19.3397	0.957459
	Roy's Largest Root	0.394688	6.447b	3	49	0.000911973	0.282994	19.3397	0.957459
IQ	Pillai's Trace	0.489845	15.683b	3	49	2.79223e-07	0.489845	47.0492	0.99997
	Wilks' Lambda	0.510155	15.683b	3	49	2.79223e-07	0.489845	47.0492	0.99997
	Hotelling's Trace	0.960188	15.683b	3	49	2.79223e-07	0.489845	47.0492	0.99997
	Roy's Largest Root	0.960188	15.683b	3	49	2.79223e-07	0.489845	47.0492	0.99997
a. Design: Intercept + Age_Moths + YoE_Parents + Age_Parents_Birth + IQ
b. Exact statistic
c. Computed using alpha = .05
Tests of Between-Subjects Effects
Source	Dependent Variable	Type III Sum of Squares	df	Mean Square	F	Sig.	Partial Eta Squared	Noncent. Parameter	Observed Powerd
Corrected Model	VABS2_C_IQ	22658.777a	4	5664.69	24.1653	2.98229e-11	0.654614	96.6611	1
	VABS2_DL_IQ	14840.625b	4	3710.16	17.5724	4.01417e-09	0.579518	70.2895	1
	VABS2_S_IQ	9616.033c	4	2404.01	11.3051	1.21104e-06	0.469966	45.2202	0.999876
Intercept	VABS2_C_IQ	1198.92	1	1198.92	5.11454	0.0280194	0.0911447	5.11454	0.602137
	VABS2_DL_IQ	5526.61	1	5526.61	26.1756	4.76826e-06	0.33917	26.1756	0.998885
	VABS2_S_IQ	2489.04	1	2489.04	11.7049	0.00123562	0.186667	11.7049	0.918669
Age_Moths	VABS2_C_IQ	1153.04	1	1153.04	4.91882	0.0310466	0.0879636	4.91882	0.585519
	VABS2_DL_IQ	968.336	1	968.336	4.58632	0.0370274	0.082508	4.58632	0.556159
	VABS2_S_IQ	286.551	1	286.551	1.34753	0.251115	0.025742	1.34753	0.206818
YoE_Parents	VABS2_C_IQ	789.625	1	789.625	3.3685	0.0722888	0.0619568	3.3685	0.43684
	VABS2_DL_IQ	500.423	1	500.423	2.37015	0.129858	0.0444096	2.37015	0.326834
	VABS2_S_IQ	23.5393	1	23.5393	0.110696	0.740717	0.0021658	0.110696	0.0622985
Age_Parents_Birth	VABS2_C_IQ	672.856	1	672.856	2.87037	0.0963237	0.0532828	2.87037	0.383133
	VABS2_DL_IQ	2475.41	1	2475.41	11.7242	0.00122525	0.186917	11.7242	0.919085
	VABS2_S_IQ	108.558	1	108.558	0.510505	0.478178	0.00991069	0.510505	0.107938
IQ	VABS2_C_IQ	10470.7	1	10470.7	44.6673	1.72212e-08	0.466903	44.6673	0.999998
	VABS2_DL_IQ	4978.06	1	4978.06	23.5775	1.17859e-05	0.316148	23.5775	0.997464
	VABS2_S_IQ	6220.51	1	6220.51	29.2525	1.70301e-06	0.364506	29.2525	0.999588
Error	VABS2_C_IQ	11955.2	51	234.415
	VABS2_DL_IQ	10767.9	51	211.136
	VABS2_S_IQ	10845.1	51	212.649
Total	VABS2_C_IQ	233106	56
	VABS2_DL_IQ	289609	56
	VABS2_S_IQ	274667	56
Corrected Total	VABS2_C_IQ	34613.9	55
	VABS2_DL_IQ	25608.6	55
	VABS2_S_IQ	20461.1	55
a. R Squared = .655 (Adjusted R Squared = .628)
b. R Squared = .580 (Adjusted R Squared = .547)
c. R Squared = .470 (Adjusted R Squared = .428)
d. Computed using alpha = .05
Parameter Estimates
Dependent Variable	Parameter	B	Std. Error	t	Sig.	95% Confidence Interval		Partial Eta Squared	Noncent. Parameter	Observed Powera
						Lower Bound	Upper Bound
VABS2_C_IQ	Intercept	40.1007	17.7316	2.26154	0.0280194	4.50298	75.6984	0.0911447	2.26154	0.602137
	Age_Moths	-0.220507	0.0994242	-2.21784	0.0310466	-0.42011	-0.0209046	0.0879636	2.21784	0.585519
	YoE_Parents	1.45697	0.793839	1.83535	0.0722888	-0.136729	3.05067	0.0619568	1.83535	0.43684
	Age_Parents_Birth	-0.666483	0.393387	-1.69422	0.0963237	-1.45624	0.123275	0.0532828	1.69422	0.383133
	IQ	0.626311	0.093712	6.68336	1.72212e-08	0.438177	0.814446	0.466903	6.68336	0.999998
VABS2_DL_IQ	Intercept	86.0965	16.8282	5.11621	4.76826e-06	52.3126	119.881	0.33917	5.11621	0.998885
	Age_Moths	-0.202075	0.0943584	-2.14157	0.0370274	-0.391508	-0.0126426	0.082508	2.14157	0.556159
	YoE_Parents	1.15987	0.753392	1.53953	0.129858	-0.352629	2.67237	0.0444096	1.53953	0.326834
	Age_Parents_Birth	-1.27835	0.373344	-3.42407	0.00122525	-2.02787	-0.528835	0.186917	3.42407	0.919085
	IQ	0.43185	0.0889373	4.85567	1.17859e-05	0.253301	0.610399	0.316148	4.85567	0.997464
VABS2_S_IQ	Intercept	57.7793	16.8884	3.42125	0.00123562	23.8744	91.6841	0.186667	3.42125	0.918669
	Age_Moths	-0.109926	0.0946959	-1.16083	0.251115	-0.300036	0.080184	0.025742	1.16083	0.206818
	YoE_Parents	-0.251557	0.756087	-0.33271	0.740717	-1.76946	1.26635	0.0021658	0.33271	0.0622985
	Age_Parents_Birth	-0.267707	0.374679	-0.714496	0.478178	-1.01991	0.484493	0.00991069	0.714496	0.107938
	IQ	0.482743	0.0892554	5.40856	1.70301e-06	0.303555	0.66193	0.364506	5.40856	0.999588
a. Computed using alpha = .05
General Linear Model
Descriptive Statistics
	Mean	Std. Deviation	N
VABS2_C_IQ	59.5357	25.0867	56
VABS2_DL_IQ	68.6607	21.578	56
VABS2_S_IQ	67.375	19.2878	56
Multivariate Testsa
Effect		Value	F	Hypothesis df	Error df	Sig.	Partial Eta Squared	Noncent. Parameter	Observed Powerc
Intercept	Pillai's Trace	0.301596	6.909b	3	48	0.000584015	0.301596	20.7281	0.968668
	Wilks' Lambda	0.698404	6.909b	3	48	0.000584015	0.301596	20.7281	0.968668
	Hotelling's Trace	0.431836	6.909b	3	48	0.000584015	0.301596	20.7281	0.968668
	Roy's Largest Root	0.431836	6.909b	3	48	0.000584015	0.301596	20.7281	0.968668
Age_Moths	Pillai's Trace	0.105019	1.877b	3	48	0.145982	0.105019	5.6324	0.456018
	Wilks' Lambda	0.894981	1.877b	3	48	0.145982	0.105019	5.6324	0.456018
	Hotelling's Trace	0.117342	1.877b	3	48	0.145982	0.105019	5.6324	0.456018
	Roy's Largest Root	0.117342	1.877b	3	48	0.145982	0.105019	5.6324	0.456018
YoE_Parents	Pillai's Trace	0.181714	3.553b	3	48	0.0210659	0.181714	10.6592	0.752838
	Wilks' Lambda	0.818286	3.553b	3	48	0.0210659	0.181714	10.6592	0.752838
	Hotelling's Trace	0.222066	3.553b	3	48	0.0210659	0.181714	10.6592	0.752838
	Roy's Largest Root	0.222066	3.553b	3	48	0.0210659	0.181714	10.6592	0.752838
Age_Parents_Birth	Pillai's Trace	0.278983	6.191b	3	48	0.00121251	0.278983	18.5726	0.94922
	Wilks' Lambda	0.721017	6.191b	3	48	0.00121251	0.278983	18.5726	0.94922
	Hotelling's Trace	0.38693	6.191b	3	48	0.00121251	0.278983	18.5726	0.94922
	Roy's Largest Root	0.38693	6.191b	3	48	0.00121251	0.278983	18.5726	0.94922
IQ	Pillai's Trace	0.33849	8.187b	3	48	0.000167106	0.33849	24.5613	0.987275
	Wilks' Lambda	0.66151	8.187b	3	48	0.000167106	0.33849	24.5613	0.987275
	Hotelling's Trace	0.511693	8.187b	3	48	0.000167106	0.33849	24.5613	0.987275
	Roy's Largest Root	0.511693	8.187b	3	48	0.000167106	0.33849	24.5613	0.987275
ADOS_2_CS	Pillai's Trace	0.0572962	.972b	3	48	0.413515	0.0572962	2.91737	0.24891
	Wilks' Lambda	0.942704	.972b	3	48	0.413515	0.0572962	2.91737	0.24891
	Hotelling's Trace	0.0607786	.972b	3	48	0.413515	0.0572962	2.91737	0.24891
	Roy's Largest Root	0.0607786	.972b	3	48	0.413515	0.0572962	2.91737	0.24891
a. Design: Intercept + Age_Moths + YoE_Parents + Age_Parents_Birth + IQ + ADOS_2_CS
b. Exact statistic
c. Computed using alpha = .05
Tests of Between-Subjects Effects
Source	Dependent Variable	Type III Sum of Squares	df	Mean Square	F	Sig.	Partial Eta Squared	Noncent. Parameter	Observed Powerd
Corrected Model	VABS2_C_IQ	23301.837a	5	4660.37	20.5991	4.13637e-11	0.673193	102.995	1
	VABS2_DL_IQ	15130.325b	5	3026.07	14.4398	9.48416e-09	0.590831	72.1989	1
	VABS2_S_IQ	9912.992c	5	1982.6	9.39786	2.31971e-06	0.484479	46.9893	0.999828
Intercept	VABS2_C_IQ	1817.44	1	1817.44	8.0332	0.00660848	0.138424	8.0332	0.793752
	VABS2_DL_IQ	4366.61	1	4366.61	20.8366	3.27803e-05	0.29415	20.8366	0.994057
	VABS2_S_IQ	2332.64	1	2332.64	11.0571	0.00166034	0.181095	11.0571	0.903327
Age_Moths	VABS2_C_IQ	742.73	1	742.73	3.2829	0.0760127	0.0616127	3.2829	0.42753
	VABS2_DL_IQ	696.848	1	696.848	3.32522	0.0742052	0.0623573	3.32522	0.432008
	VABS2_S_IQ	157.141	1	157.141	0.744876	0.392224	0.0146788	0.744876	0.135274
YoE_Parents	VABS2_C_IQ	632.371	1	632.371	2.79511	0.1008	0.0529426	2.79511	0.374566
	VABS2_DL_IQ	414.802	1	414.802	1.97935	0.165644	0.0380796	1.97935	0.281364
	VABS2_S_IQ	45.077	1	45.077	0.213673	0.645909	0.00425528	0.213673	0.0738676
Age_Parents_Birth	VABS2_C_IQ	574.719	1	574.719	2.54029	0.117277	0.0483493	2.54029	0.345999
	VABS2_DL_IQ	2337.09	1	2337.09	11.1521	0.00159232	0.182367	11.1521	0.905697
	VABS2_S_IQ	82.8671	1	82.8671	0.392805	0.53368	0.00779486	0.392805	0.0942986
IQ	VABS2_C_IQ	5219.21	1	5219.21	23.0692	1.46203e-05	0.315717	23.0692	0.997011
	VABS2_DL_IQ	2506.51	1	2506.51	11.9606	0.00111932	0.193035	11.9606	0.923826
	VABS2_S_IQ	3241.89	1	3241.89	15.3671	0.000269762	0.235089	15.3671	0.970203
ADOS_2_CS	VABS2_C_IQ	643.06	1	643.06	2.84236	0.0980409	0.0537894	2.84236	0.379799
	VABS2_DL_IQ	289.701	1	289.701	1.38239	0.245262	0.026904	1.38239	0.21084
	VABS2_S_IQ	296.959	1	296.959	1.40764	0.241056	0.0273819	1.40764	0.21384
Error	VABS2_C_IQ	11312.1	50	226.242
	VABS2_DL_IQ	10478.2	50	209.565
	VABS2_S_IQ	10548.1	50	210.963
Total	VABS2_C_IQ	233106	56
	VABS2_DL_IQ	289609	56
	VABS2_S_IQ	274667	56
Corrected Total	VABS2_C_IQ	34613.9	55
	VABS2_DL_IQ	25608.6	55
	VABS2_S_IQ	20461.1	55
a. R Squared = .673 (Adjusted R Squared = .641)
b. R Squared = .591 (Adjusted R Squared = .550)
c. R Squared = .484 (Adjusted R Squared = .433)
d. Computed using alpha = .05
Parameter Estimates
Dependent Variable	Parameter	B	Std. Error	t	Sig.	95% Confidence Interval		Partial Eta Squared	Noncent. Parameter	Observed Powera
						Lower Bound	Upper Bound
VABS2_C_IQ	Intercept	67.34	23.7591	2.83429	0.00660848	19.6186	115.061	0.138424	2.83429	0.793752
	Age_Moths	-0.1818	0.100338	-1.81188	0.0760127	-0.383334	0.0197345	0.0616127	1.81188	0.42753
	YoE_Parents	1.31177	0.784619	1.67186	0.1008	-0.264182	2.88772	0.0529426	1.67186	0.374566
	Age_Parents_Birth	-0.617689	0.387551	-1.59383	0.117277	-1.39611	0.16073	0.0483493	1.59383	0.345999
	IQ	0.526194	0.109554	4.80304	1.46203e-05	0.306148	0.746241	0.315717	4.80304	0.997011
	ADOS_2_CS	-3.26842	1.93865	-1.68593	0.0980409	-7.16231	0.625465	0.0537894	1.68593	0.379799
VABS2_DL_IQ	Intercept	104.379	22.8666	4.56471	3.27803e-05	58.4505	150.308	0.29415	4.56471	0.994057
	Age_Moths	-0.176095	0.0965687	-1.82352	0.0742052	-0.370059	0.0178692	0.0623573	1.82352	0.432008
	YoE_Parents	1.06241	0.755146	1.4069	0.165644	-0.454344	2.57917	0.0380796	1.4069	0.281364
	Age_Parents_Birth	-1.2456	0.372993	-3.33948	0.00159232	-1.99478	-0.496425	0.182367	3.33948	0.905697
	IQ	0.364652	0.105439	3.45841	0.00111932	0.152871	0.576433	0.193035	3.45841	0.923826
	ADOS_2_CS	-2.19375	1.86583	-1.17575	0.245262	-5.94137	1.55387	0.026904	1.17575	0.21084
VABS2_S_IQ	Intercept	76.2898	22.9428	3.32522	0.00166034	30.2079	122.372	0.181095	3.32522	0.903327
	Age_Moths	-0.0836223	0.0968903	-0.863062	0.392224	-0.278232	0.110988	0.0146788	0.863062	0.135274
	YoE_Parents	-0.350227	0.757661	-0.462248	0.645909	-1.87203	1.17158	0.00425528	0.462248	0.0738676
	Age_Parents_Birth	-0.234549	0.374235	-0.626741	0.53368	-0.986223	0.517125	0.00779486	0.626741	0.0942986
	IQ	0.414708	0.10579	3.92009	0.000269762	0.202222	0.627195	0.235089	3.92009	0.970203
	ADOS_2_CS	-2.22106	1.87204	-1.18644	0.241056	-5.98116	1.53904	0.0273819	1.18644	0.21384
a. Computed using alpha = .05
General Linear Model
Between-Subjects Factors
		N
ICD11	6A02.0	13
	6A02.2	8
	6A02.3	8
	6A02.5	25
Descriptive Statistics
ICD11		Mean	Std. Deviation	N
VABS2_C_IQ	6A02.0	87.6923	16.6102	13
	6A02.2	63.75	15.5357	8
	6A02.3	55.875	20.188	8
	6A02.5	43.56	19.0221	25
	Total	59	25.1253	54
VABS2_DL_IQ	6A02.0	91	16.3911	13
	6A02.2	63	13.3417	8
	6A02.3	66.625	20.9007	8
	6A02.5	58.96	18.5348	25
	Total	68.4074	21.6747	54
VABS2_S_IQ	6A02.0	87.8462	15.2744	13
	6A02.2	69	16.7929	8
	6A02.3	61.625	12.023	8
	6A02.5	57.84	15.2717	25
	Total	67.2778	19.1266	54
Box's Test of Equality of Covariance Matricesa
Box's M	24.5225
F	1.16111
df1	18
df2	2713.96
Sig.	0.285448
Tests the null hypothesis that the observed covariance matrices of the dependent variables are equal across groups.
a. Design: Intercept + Age_Moths + YoE_Parents + Age_Parents_Birth + IQ + ICD11
Multivariate Testsa
Effect		Value	F	Hypothesis df	Error df	Sig.	Partial Eta Squared	Noncent. Parameter	Observed Powerd
Intercept	Pillai's Trace	0.206593	3.819b	3	44	0.0162192	0.206593	11.4571	0.782488
	Wilks' Lambda	0.793407	3.819b	3	44	0.0162192	0.206593	11.4571	0.782488
	Hotelling's Trace	0.260388	3.819b	3	44	0.0162192	0.206593	11.4571	0.782488
	Roy's Largest Root	0.260388	3.819b	3	44	0.0162192	0.206593	11.4571	0.782488
Age_Moths	Pillai's Trace	0.130744	2.206b	3	44	0.100776	0.130744	6.61798	0.522422
	Wilks' Lambda	0.869256	2.206b	3	44	0.100776	0.130744	6.61798	0.522422
	Hotelling's Trace	0.150409	2.206b	3	44	0.100776	0.130744	6.61798	0.522422
	Roy's Largest Root	0.150409	2.206b	3	44	0.100776	0.130744	6.61798	0.522422
YoE_Parents	Pillai's Trace	0.174669	3.104b	3	44	0.0360707	0.174669	9.31196	0.684801
	Wilks' Lambda	0.825331	3.104b	3	44	0.0360707	0.174669	9.31196	0.684801
	Hotelling's Trace	0.211636	3.104b	3	44	0.0360707	0.174669	9.31196	0.684801
	Roy's Largest Root	0.211636	3.104b	3	44	0.0360707	0.174669	9.31196	0.684801
Age_Parents_Birth	Pillai's Trace	0.242217	4.688b	3	44	0.00631082	0.242217	14.0641	0.866843
	Wilks' Lambda	0.757783	4.688b	3	44	0.00631082	0.242217	14.0641	0.866843
	Hotelling's Trace	0.319639	4.688b	3	44	0.00631082	0.242217	14.0641	0.866843
	Roy's Largest Root	0.319639	4.688b	3	44	0.00631082	0.242217	14.0641	0.866843
IQ	Pillai's Trace	0.149373	2.576b	3	44	0.065864	0.149373	7.72656	0.594466
	Wilks' Lambda	0.850627	2.576b	3	44	0.065864	0.149373	7.72656	0.594466
	Hotelling's Trace	0.175604	2.576b	3	44	0.065864	0.149373	7.72656	0.594466
	Roy's Largest Root	0.175604	2.576b	3	44	0.065864	0.149373	7.72656	0.594466
ICD11	Pillai's Trace	0.173476	0.941071	9	138	0.491851	0.0578252	8.46964	0.45315
	Wilks' Lambda	0.835192	0.91514	9	107.235	0.515065	0.058265	6.63461	0.347153
	Hotelling's Trace	0.187082	0.886909	9	128	0.538954	0.0587002	7.98218	0.424875
	Roy's Largest Root	0.0951429	1.459c	3	46	0.238132	0.0868772	4.37658	0.360473
a. Design: Intercept + Age_Moths + YoE_Parents + Age_Parents_Birth + IQ + ICD11
b. Exact statistic
c. The statistic is an upper bound on F that yields a lower bound on the significance level.
d. Computed using alpha = .05
Levene's Test of Equality of Error Variancesa
	F	df1	df2	Sig.
VABS2_C_IQ	3.62257	3	50	0.0191715
VABS2_DL_IQ	0.664995	3	50	0.577497
VABS2_S_IQ	0.0253292	3	50	0.994481
Tests the null hypothesis that the error variance of the dependent variable is equal across groups.
a. Design: Intercept + Age_Moths + YoE_Parents + Age_Parents_Birth + IQ + ICD11
Tests of Between-Subjects Effects
Source	Dependent Variable	Type III Sum of Squares	df	Mean Square	F	Sig.	Partial Eta Squared	Noncent. Parameter	Observed Powerd
Corrected Model	VABS2_C_IQ	22998.110a	7	3285.44	14.4486	9.14581e-10	0.687373	101.14	1
	VABS2_DL_IQ	15301.435b	7	2185.92	10.4768	8.69746e-08	0.614539	73.3377	0.999999
	VABS2_S_IQ	10065.847c	7	1437.98	7.09504	9.51599e-06	0.519157	49.6653	0.999638
Intercept	VABS2_C_IQ	1069.16	1	1069.16	4.70189	0.0353373	0.092736	4.70189	0.56477
	VABS2_DL_IQ	2370.1	1	2370.1	11.3596	0.00152811	0.198041	11.3596	0.909759
	VABS2_S_IQ	1631.57	1	1631.57	8.05025	0.00674581	0.14894	8.05025	0.793222
Age_Moths	VABS2_C_IQ	1331.72	1	1331.72	5.85655	0.0195276	0.112938	5.85655	0.65885
	VABS2_DL_IQ	725.514	1	725.514	3.47729	0.0686038	0.0702805	3.47729	0.446707
	VABS2_S_IQ	376.012	1	376.012	1.85526	0.179806	0.0387682	1.85526	0.26607
YoE_Parents	VABS2_C_IQ	582.665	1	582.665	2.56242	0.116277	0.0527654	2.56242	0.347519
	VABS2_DL_IQ	501.29	1	501.29	2.40262	0.127986	0.0496381	2.40262	0.329409
	VABS2_S_IQ	16.7869	1	16.7869	0.0828273	0.774795	0.00179736	0.0828273	0.0591483
Age_Parents_Birth	VABS2_C_IQ	309.542	1	309.542	1.36129	0.249327	0.0287427	1.36129	0.207785
	VABS2_DL_IQ	1555.3	1	1555.3	7.45434	0.00893971	0.139452	7.45434	0.76205
	VABS2_S_IQ	10.0139	1	10.0139	0.0494088	0.825079	0.00107295	0.0494088	0.0554456
IQ	VABS2_C_IQ	1288.78	1	1288.78	5.66774	0.0214775	0.109696	5.66774	0.644621
	VABS2_DL_IQ	1235.72	1	1235.72	5.92265	0.0188905	0.114067	5.92265	0.663726
	VABS2_S_IQ	694.474	1	694.474	3.42656	0.070582	0.0693264	3.42656	0.441433
ICD11	VABS2_C_IQ	626.205	3	208.735	0.917964	0.439671	0.0564856	2.75389	0.23568
	VABS2_DL_IQ	785.767	3	261.922	1.25536	0.300771	0.0756755	3.76607	0.313479
	VABS2_S_IQ	571.317	3	190.439	0.939634	0.429256	0.057742	2.8189	0.240626
Error	VABS2_C_IQ	10459.9	46	227.389
	VABS2_DL_IQ	9597.6	46	208.644
	VABS2_S_IQ	9322.99	46	202.674
Total	VABS2_C_IQ	221432	54
	VABS2_DL_IQ	277596	54
	VABS2_S_IQ	263809	54
Corrected Total	VABS2_C_IQ	33458	53
	VABS2_DL_IQ	24899	53
	VABS2_S_IQ	19388.8	53
a. R Squared = .687 (Adjusted R Squared = .640)
b. R Squared = .615 (Adjusted R Squared = .556)
c. R Squared = .519 (Adjusted R Squared = .446)
d. Computed using alpha = .05
Parameter Estimates
Dependent Variable	Parameter	B	Std. Error	t	Sig.	95% Confidence Interval		Partial Eta Squared	Noncent. Parameter	Observed Powerb
						Lower Bound	Upper Bound
VABS2_C_IQ	Intercept	44.6993	20.9223	2.13644	0.0379962	2.58479	86.8137	0.0902684	2.13644	0.552434
	Age_Moths	-0.261234	0.107947	-2.42003	0.0195276	-0.47852	-0.043949	0.112938	2.42003	0.65885
	YoE_Parents	1.31149	0.819294	1.60075	0.116277	-0.337664	2.96064	0.0527654	1.60075	0.347519
	Age_Parents_Birth	-0.470981	0.403672	-1.16674	0.249327	-1.28353	0.341568	0.0287427	1.16674	0.207785
	IQ	0.420802	0.176755	2.3807	0.0214775	0.0650116	0.776592	0.109696	2.3807	0.644621
	[ICD11=6A02.0]	15.783	10.4048	1.51689	0.136136	-5.1608	36.7268	0.0476382	1.51689	0.317789
	[ICD11=6A02.2]	6.12137	8.68992	0.704422	0.484721	-11.3705	23.6133	0.0106721	0.704422	0.106042
	[ICD11=6A02.3]	6.7824	6.69162	1.01357	0.316092	-6.68715	20.2519	0.0218451	1.01357	0.168234
	[ICD11=6A02.5]	0a
VABS2_DL_IQ	Intercept	78.03	20.0414	3.89344	0.000317521	37.6888	118.371	0.247861	3.89344	0.967914
	Age_Moths	-0.192818	0.103402	-1.86475	0.0686038	-0.400955	0.0153186	0.0702805	1.86475	0.446707
	YoE_Parents	1.21647	0.784797	1.55004	0.127986	-0.36325	2.79618	0.0496381	1.55004	0.329409
	Age_Parents_Birth	-1.05572	0.386675	-2.73026	0.00893971	-1.83406	-0.277388	0.139452	2.73026	0.76205
	IQ	0.412049	0.169313	2.43365	0.0188905	0.0712393	0.752859	0.114067	2.43365	0.663726
	[ICD11=6A02.0]	4.31565	9.96671	0.433007	0.667034	-15.7463	24.3776	0.00405943	0.433007	0.0708409
	[ICD11=6A02.2]	-8.60504	8.32403	-1.03376	0.306653	-25.3604	8.15036	0.0227043	1.03376	0.173123
	[ICD11=6A02.3]	1.08987	6.40987	0.17003	0.865732	-11.8125	13.9923	0.000628085	0.17003	0.0531821
	[ICD11=6A02.5]	0a
VABS2_S_IQ	Intercept	59.9786	19.7526	3.03649	0.00393357	20.2187	99.7385	0.166973	3.03649	0.844366
	Age_Moths	-0.138812	0.101912	-1.36208	0.179806	-0.343949	0.0663256	0.0387682	1.36208	0.26607
	YoE_Parents	-0.222608	0.773488	-0.287797	0.774795	-1.77956	1.33434	0.00179736	0.287797	0.0591483
	Age_Parents_Birth	-0.0847119	0.381103	-0.222281	0.825079	-0.851832	0.682408	0.00107295	0.222281	0.0554456
	IQ	0.308899	0.166873	1.8511	0.070582	-0.0269997	0.644797	0.0693264	1.8511	0.441433
	[ICD11=6A02.0]	13.1678	9.82309	1.34049	0.186668	-6.60506	32.9407	0.037595	1.34049	0.259226
	[ICD11=6A02.2]	2.15187	8.20408	0.262293	0.794267	-14.3621	18.6658	0.00149337	0.262293	0.057592
	[ICD11=6A02.3]	1.07667	6.3175	0.170426	0.865422	-11.6398	13.7931	0.000631018	0.170426	0.053197
	[ICD11=6A02.5]	0a
a. This parameter is set to zero because it is redundant.
b. Computed using alpha = .05
Custom Hypothesis Tests
Contrast Results (K Matrix)
ICD11 Difference Contrast			Dependent Variable
			VABS2_C_IQ	VABS2_DL_IQ	VABS2_S_IQ
Level 2 vs. Level 1	Contrast Estimate		-9.66163	-12.9207	-11.0159
	Hypothesized Value		0	0	0
	Difference (Estimate - Hypothesized)		-9.66163	-12.9207	-11.0159
	Std. Error		7.55512	7.23701	7.13272
	Sig.		0.207375	0.0807963	0.129339
	95% Confidence Interval for Difference	Lower Bound	-24.8693	-27.488	-25.3733
		Upper Bound	5.54604	1.64665	3.3415
Level 3 vs. Previous	Contrast Estimate		-4.16979	3.23456	-6.58317
	Hypothesized Value		0	0	0
	Difference (Estimate - Hypothesized)		-4.16979	3.23456	-6.58317
	Std. Error		8.17312	7.82899	7.71618
	Sig.		0.612363	0.681415	0.397989
	95% Confidence Interval for Difference	Lower Bound	-20.6214	-12.5244	-22.115
		Upper Bound	12.2819	18.9935	8.94869
Level 4 vs. Previous	Contrast Estimate		-9.56226	1.06651	-5.46545
	Hypothesized Value		0	0	0
	Difference (Estimate - Hypothesized)		-9.56226	1.06651	-5.46545
	Std. Error		7.19906	6.89594	6.79657
	Sig.		0.190644	0.877768	0.425448
	95% Confidence Interval for Difference	Lower Bound	-24.0532	-12.8143	-19.1462
		Upper Bound	4.9287	14.9473	8.21534
Multivariate Test Results
	Value	F	Hypothesis df	Error df	Sig.	Partial Eta Squared	Noncent. Parameter	Observed Powerb
Pillai's trace	0.173476	0.941071	9	138	0.491851	0.0578252	8.46964	0.45315
Wilks' lambda	0.835192	0.91514	9	107.235	0.515065	0.058265	6.63461	0.347153
Hotelling's trace	0.187082	0.886909	9	128	0.538954	0.0587002	7.98218	0.424875
Roy's largest root	0.0951429	1.459a	3	46	0.238132	0.0868772	4.37658	0.360473
a. The statistic is an upper bound on F that yields a lower bound on the significance level.
b. Computed using alpha = .05
Univariate Test Results
Source	Dependent Variable	Sum of Squares	df	Mean Square	F	Sig.	Partial Eta Squared	Noncent. Parameter	Observed Powera
Contrast	VABS2_C_IQ	626.205	3	208.735	0.917964	0.439671	0.0564856	2.75389	0.23568
	VABS2_DL_IQ	785.767	3	261.922	1.25536	0.300771	0.0756755	3.76607	0.313479
	VABS2_S_IQ	571.317	3	190.439	0.939634	0.429256	0.057742	2.8189	0.240626
Error	VABS2_C_IQ	10459.9	46	227.389
	VABS2_DL_IQ	9597.6	46	208.644
	VABS2_S_IQ	9322.99	46	202.674
a. Computed using alpha = .05
Estimated Marginal Means
1. Grand Mean
Dependent Variable	Mean	Std. Error	95% Confidence Interval
			Lower Bound	Upper Bound
VABS2_C_IQ	60.460a	2.4792	55.47	65.4508
VABS2_DL_IQ	67.682a	2.37481	62.9017	72.4622
VABS2_S_IQ	67.729a	2.34059	63.0172	72.4399
a. Covariates appearing in the model are evaluated at the following values: Age_Moths = 69.41, YoE_Parents = 13.2778, Age_Parents_Birth = 36.0463, IQ = 62.46.
2. ICD11
Estimates
Dependent Variable	ICD11	Mean	Std. Error	95% Confidence Interval
				Lower Bound	Upper Bound
VABS2_C_IQ	6A02.0	69.072a	6.99813	54.9852	83.1582
	6A02.2	59.410a	6.03793	47.2564	71.5638
	6A02.3	60.071a	5.49081	49.0187	71.1236
	6A02.5	53.289a	4.57704	44.0756	62.5018
VABS2_DL_IQ	6A02.0	72.797a	6.70348	59.3041	86.2909
	6A02.2	59.877a	5.7837	48.2348	71.5188
	6A02.3	69.572a	5.25962	58.9846	80.1588
	6A02.5	68.482a	4.38432	59.6566	77.307
VABS2_S_IQ	6A02.0	76.797a	6.60688	63.4983	90.0962
	6A02.2	65.781a	5.70036	54.3071	77.2555
	6A02.3	64.706a	5.18383	54.2716	75.1406
	6A02.5	63.629a	4.32114	54.9314	72.3275
a. Covariates appearing in the model are evaluated at the following values: Age_Moths = 69.41, YoE_Parents = 13.2778, Age_Parents_Birth = 36.0463, IQ = 62.46.
Pairwise Comparisons
Dependent Variable	(I) ICD11	(J) ICD11	Mean Difference (I-J)	Std. Error	Sig.a	95% Confidence Interval for Differencea
						Lower Bound	Upper Bound
VABS2_C_IQ	6A02.0	6A02.2	9.66163	7.55512	0.752026	-11.1077	30.431
		6A02.3	9.0006	9.48623	0.922949	-17.0774	35.0787
		6A02.5	15.783	10.4048	0.584404	-12.8203	44.3863
	6A02.2	6A02.0	-9.66163	7.55512	0.752026	-30.431	11.1077
		6A02.3	-0.661025	8.49419	1	-24.0119	22.6899
		6A02.5	6.12137	8.68992	0.981282	-17.7676	30.0103
	6A02.3	6A02.0	-9.0006	9.48623	0.922949	-35.0787	17.0774
		6A02.2	0.661025	8.49419	1	-22.6899	24.0119
		6A02.5	6.7824	6.69162	0.897674	-11.6132	25.178
	6A02.5	6A02.0	-15.783	10.4048	0.584404	-44.3863	12.8203
		6A02.2	-6.12137	8.68992	0.981282	-30.0103	17.7676
		6A02.3	-6.7824	6.69162	0.897674	-25.178	11.6132
VABS2_DL_IQ	6A02.0	6A02.2	12.9207	7.23701	0.396787	-6.97415	32.8155
		6A02.3	3.22578	9.08681	0.99956	-21.7542	28.2058
		6A02.5	4.31565	9.96671	0.998637	-23.0833	31.7146
	6A02.2	6A02.0	-12.9207	7.23701	0.396787	-32.8155	6.97415
		6A02.3	-9.69491	8.13654	0.806627	-32.0626	12.6728
		6A02.5	-8.60504	8.32403	0.888903	-31.4882	14.2781
	6A02.3	6A02.0	-3.22578	9.08681	0.99956	-28.2058	21.7542
		6A02.2	9.69491	8.13654	0.806627	-12.6728	32.0626
		6A02.5	1.08987	6.40987	0.999994	-16.5311	18.7109
	6A02.5	6A02.0	-4.31565	9.96671	0.998637	-31.7146	23.0833
		6A02.2	8.60504	8.32403	0.888903	-14.2781	31.4882
		6A02.3	-1.08987	6.40987	0.999994	-18.7109	16.5311
VABS2_S_IQ	6A02.0	6A02.2	11.0159	7.13272	0.564393	-8.59223	30.6241
		6A02.3	12.0911	8.95587	0.703906	-12.5289	36.7112
		6A02.5	13.1678	9.82309	0.710527	-13.8363	40.1719
	6A02.2	6A02.0	-11.0159	7.13272	0.564393	-30.6241	8.59223
		6A02.3	1.0752	8.01929	0.999999	-20.9702	23.1206
		6A02.5	2.15187	8.20408	0.999924	-20.4015	24.7052
	6A02.3	6A02.0	-12.0911	8.95587	0.703906	-36.7112	12.5289
		6A02.2	-1.0752	8.01929	0.999999	-23.1206	20.9702
		6A02.5	1.07667	6.3175	0.999994	-16.2904	18.4438
	6A02.5	6A02.0	-13.1678	9.82309	0.710527	-40.1719	13.8363
		6A02.2	-2.15187	8.20408	0.999924	-24.7052	20.4015
		6A02.3	-1.07667	6.3175	0.999994	-18.4438	16.2904
Based on estimated marginal means
a. Adjustment for multiple comparisons: Sidak.
Multivariate Tests
	Value	F	Hypothesis df	Error df	Sig.	Partial Eta Squared	Noncent. Parameter	Observed Powerb
Pillai's trace	0.173476	0.941071	9	138	0.491851	0.0578252	8.46964	0.45315
Wilks' lambda	0.835192	0.91514	9	107.235	0.515065	0.058265	6.63461	0.347153
Hotelling's trace	0.187082	0.886909	9	128	0.538954	0.0587002	7.98218	0.424875
Roy's largest root	0.0951429	1.459a	3	46	0.238132	0.0868772	4.37658	0.360473
Each F tests the multivariate effect of ICD11. These tests are based on the linearly independent pairwise comparisons among the estimated marginal means.
a. The statistic is an upper bound on F that yields a lower bound on the significance level.
b. Computed using alpha = .05
Univariate Tests
Dependent Variable		Sum of Squares	df	Mean Square	F	Sig.	Partial Eta Squared	Noncent. Parameter	Observed Powera
VABS2_C_IQ	Contrast	626.205	3	208.735	0.917964	0.439671	0.0564856	2.75389	0.23568
	Error	10459.9	46	227.389
VABS2_DL_IQ	Contrast	785.767	3	261.922	1.25536	0.300771	0.0756755	3.76607	0.313479
	Error	9597.6	46	208.644
VABS2_S_IQ	Contrast	571.317	3	190.439	0.939634	0.429256	0.057742	2.8189	0.240626
	Error	9322.99	46	202.674
The F tests the effect of ICD11. This test is based on the linearly independent pairwise comparisons among the estimated marginal means.
a. Computed using alpha = .05
General Linear Model
Between-Subjects Factors
		N
ICD11	6A02.0	13
	6A02.2	8
	6A02.3	8
	6A02.5	25
Descriptive Statistics
ICD11		Mean	Std. Deviation	N
VABS2_C_IQ	6A02.0	87.6923	16.6102	13
	6A02.2	63.75	15.5357	8
	6A02.3	55.875	20.188	8
	6A02.5	43.56	19.0221	25
	Total	59	25.1253	54
VABS2_DL_IQ	6A02.0	91	16.3911	13
	6A02.2	63	13.3417	8
	6A02.3	66.625	20.9007	8
	6A02.5	58.96	18.5348	25
	Total	68.4074	21.6747	54
VABS2_S_IQ	6A02.0	87.8462	15.2744	13
	6A02.2	69	16.7929	8
	6A02.3	61.625	12.023	8
	6A02.5	57.84	15.2717	25
	Total	67.2778	19.1266	54
Box's Test of Equality of Covariance Matricesa
Box's M	24.5225
F	1.16111
df1	18
df2	2713.96
Sig.	0.285448
Tests the null hypothesis that the observed covariance matrices of the dependent variables are equal across groups.
a. Design: Intercept + Age_Moths + YoE_Parents + Age_Parents_Birth + IQ + ADOS_2_CS + ICD11
Multivariate Testsa
Effect		Value	F	Hypothesis df	Error df	Sig.	Partial Eta Squared	Noncent. Parameter	Observed Powerd
Intercept	Pillai's Trace	0.201484	3.617b	3	43	0.0204912	0.201484	10.8499	0.756664
	Wilks' Lambda	0.798516	3.617b	3	43	0.0204912	0.201484	10.8499	0.756664
	Hotelling's Trace	0.252323	3.617b	3	43	0.0204912	0.201484	10.8499	0.756664
	Roy's Largest Root	0.252323	3.617b	3	43	0.0204912	0.201484	10.8499	0.756664
Age_Moths	Pillai's Trace	0.104969	1.681b	3	43	0.18523	0.104969	5.04301	0.408814
	Wilks' Lambda	0.895031	1.681b	3	43	0.18523	0.104969	5.04301	0.408814
	Hotelling's Trace	0.117279	1.681b	3	43	0.18523	0.104969	5.04301	0.408814
	Roy's Largest Root	0.117279	1.681b	3	43	0.18523	0.104969	5.04301	0.408814
YoE_Parents	Pillai's Trace	0.170626	2.949b	3	43	0.0432869	0.170626	8.84633	0.658876
	Wilks' Lambda	0.829374	2.949b	3	43	0.0432869	0.170626	8.84633	0.658876
	Hotelling's Trace	0.205729	2.949b	3	43	0.0432869	0.170626	8.84633	0.658876
	Roy's Largest Root	0.205729	2.949b	3	43	0.0432869	0.170626	8.84633	0.658876
Age_Parents_Birth	Pillai's Trace	0.242182	4.581b	3	43	0.00718528	0.242182	13.7419	0.857422
	Wilks' Lambda	0.757818	4.581b	3	43	0.00718528	0.242182	13.7419	0.857422
	Hotelling's Trace	0.319578	4.581b	3	43	0.00718528	0.242182	13.7419	0.857422
	Roy's Largest Root	0.319578	4.581b	3	43	0.00718528	0.242182	13.7419	0.857422
IQ	Pillai's Trace	0.126833	2.082b	3	43	0.116658	0.126833	6.24603	0.495877
	Wilks' Lambda	0.873167	2.082b	3	43	0.116658	0.126833	6.24603	0.495877
	Hotelling's Trace	0.145257	2.082b	3	43	0.116658	0.126833	6.24603	0.495877
	Roy's Largest Root	0.145257	2.082b	3	43	0.116658	0.126833	6.24603	0.495877
ADOS_2_CS	Pillai's Trace	0.0287497	.424b	3	43	0.736562	0.0287497	1.27283	0.127629
	Wilks' Lambda	0.97125	.424b	3	43	0.736562	0.0287497	1.27283	0.127629
	Hotelling's Trace	0.0296007	.424b	3	43	0.736562	0.0287497	1.27283	0.127629
	Roy's Largest Root	0.0296007	.424b	3	43	0.736562	0.0287497	1.27283	0.127629
ICD11	Pillai's Trace	0.155183	0.818243	9	135	0.600295	0.0517278	7.36418	0.392643
	Wilks' Lambda	0.851624	0.794385	9	104.801	0.62214	0.0521287	5.76361	0.29993
	Hotelling's Trace	0.166329	0.770042	9	125	0.644226	0.0525306	6.93038	0.367091
	Roy's Largest Root	0.0946959	1.420c	3	45	0.249215	0.0865043	4.26132	0.351029
a. Design: Intercept + Age_Moths + YoE_Parents + Age_Parents_Birth + IQ + ADOS_2_CS + ICD11
b. Exact statistic
c. The statistic is an upper bound on F that yields a lower bound on the significance level.
d. Computed using alpha = .05
Levene's Test of Equality of Error Variancesa
	F	df1	df2	Sig.
VABS2_C_IQ	5.46153	3	50	0.00251298
VABS2_DL_IQ	0.860253	3	50	0.467889
VABS2_S_IQ	0.00912911	3	50	0.998787
Tests the null hypothesis that the error variance of the dependent variable is equal across groups.
a. Design: Intercept + Age_Moths + YoE_Parents + Age_Parents_Birth + IQ + ADOS_2_CS + ICD11
Tests of Between-Subjects Effects
Source	Dependent Variable	Type III Sum of Squares	df	Mean Square	F	Sig.	Partial Eta Squared	Noncent. Parameter	Observed Powerd
Corrected Model	VABS2_C_IQ	23287.862a	8	2910.98	12.8803	2.01608e-09	0.696033	103.042	1
	VABS2_DL_IQ	15393.059b	8	1924.13	9.10858	2.44041e-07	0.618219	72.8686	0.999997
	VABS2_S_IQ	10136.063c	8	1267.01	6.16198	2.32346e-05	0.522778	49.2958	0.999315
Intercept	VABS2_C_IQ	1345.91	1	1345.91	5.95526	0.018675	0.116872	5.95526	0.665695
	VABS2_DL_IQ	2116.54	1	2116.54	10.0194	0.00277807	0.182107	10.0194	0.872261
	VABS2_S_IQ	1475.33	1	1475.33	7.17511	0.0102853	0.13752	7.17511	0.745738
Age_Moths	VABS2_C_IQ	988.163	1	988.163	4.37235	0.0422038	0.0885586	4.37235	0.534423
	VABS2_DL_IQ	571.667	1	571.667	2.70619	0.106928	0.0567262	2.70619	0.363349
	VABS2_S_IQ	284.29	1	284.29	1.38262	0.245839	0.029809	1.38262	0.210158
YoE_Parents	VABS2_C_IQ	521.436	1	521.436	2.30721	0.13577	0.0487708	2.30721	0.318255
	VABS2_DL_IQ	467.992	1	467.992	2.21541	0.143614	0.0469214	2.21541	0.307712
	VABS2_S_IQ	22.0565	1	22.0565	0.10727	0.744793	0.0023781	0.10727	0.061855
Age_Parents_Birth	VABS2_C_IQ	296.284	1	296.284	1.31097	0.258272	0.028308	1.31097	0.201677
	VABS2_DL_IQ	1537.88	1	1537.88	7.28012	0.00978129	0.139252	7.28012	0.751824
	VABS2_S_IQ	8.87025	1	8.87025	0.0431396	0.8364	0.00095774	0.0431396	0.0547483
IQ	VABS2_C_IQ	988.782	1	988.782	4.37508	0.0421423	0.0886091	4.37508	0.534678
	VABS2_DL_IQ	1043.53	1	1043.53	4.93994	0.0313115	0.0989176	4.93994	0.58515
	VABS2_S_IQ	574.1	1	574.1	2.79208	0.101673	0.0584214	2.79208	0.372883
ADOS_2_CS	VABS2_C_IQ	289.752	1	289.752	1.28207	0.263512	0.0277013	1.28207	0.198256
	VABS2_DL_IQ	91.6237	1	91.6237	0.433734	0.513518	0.00954652	0.433734	0.0987975
	VABS2_S_IQ	70.2158	1	70.2158	0.341488	0.56189	0.00753147	0.341488	0.0882438
ICD11	VABS2_C_IQ	429.345	3	143.115	0.633244	0.597439	0.0405063	1.89973	0.171895
	VABS2_DL_IQ	644.476	3	214.825	1.01695	0.394066	0.0634923	3.05086	0.257926
	VABS2_S_IQ	442.196	3	147.399	0.71686	0.547111	0.0456109	2.15058	0.190174
Error	VABS2_C_IQ	10170.1	45	226.003
	VABS2_DL_IQ	9505.98	45	211.244
	VABS2_S_IQ	9252.77	45	205.617
Total	VABS2_C_IQ	221432	54
	VABS2_DL_IQ	277596	54
	VABS2_S_IQ	263809	54
Corrected Total	VABS2_C_IQ	33458	53
	VABS2_DL_IQ	24899	53
	VABS2_S_IQ	19388.8	53
a. R Squared = .696 (Adjusted R Squared = .642)
b. R Squared = .618 (Adjusted R Squared = .550)
c. R Squared = .523 (Adjusted R Squared = .438)
d. Computed using alpha = .05
Parameter Estimates
Dependent Variable	Parameter	B	Std. Error	t	Sig.	95% Confidence Interval		Partial Eta Squared	Noncent. Parameter	Observed Powerb
						Lower Bound	Upper Bound
VABS2_C_IQ	Intercept	63.002	26.3887	2.38746	0.0212262	9.85241	116.152	0.112425	2.38746	0.646666
	Age_Moths	-0.231592	0.110756	-2.09102	0.0422038	-0.454665	-0.00851844	0.0885586	2.09102	0.534423
	YoE_Parents	1.24397	0.818967	1.51895	0.13577	-0.405514	2.89345	0.0487708	1.51895	0.318255
	Age_Parents_Birth	-0.460897	0.402538	-1.14498	0.258272	-1.27165	0.349857	0.028308	1.14498	0.201677
	IQ	0.37726	0.180363	2.09167	0.0421423	0.0139901	0.74053	0.0886091	2.09167	0.534678
	ADOS_2_CS	-2.28874	2.02134	-1.13229	0.263512	-6.35994	1.78246	0.0277013	1.13229	0.198256
	[ICD11=6A02.0]	13.5015	10.5669	1.27771	0.207904	-7.78144	34.7844	0.0350086	1.27771	0.239689
	[ICD11=6A02.2]	6.08802	8.66345	0.702725	0.485847	-11.3611	23.5371	0.0108547	0.702725	0.105713
	[ICD11=6A02.3]	6.33847	6.68271	0.948487	0.347947	-7.12121	19.7981	0.0195999	0.948487	0.153064
	[ICD11=6A02.5]	0a
VABS2_DL_IQ	Intercept	88.3222	25.5125	3.46192	0.001187	36.9374	139.707	0.210317	3.46192	0.923235
	Age_Moths	-0.176149	0.107078	-1.64505	0.106928	-0.391816	0.0395175	0.0567262	1.64505	0.363349
	YoE_Parents	1.1785	0.791774	1.48843	0.143614	-0.416218	2.77321	0.0469214	1.48843	0.307712
	Age_Parents_Birth	-1.05005	0.389172	-2.69817	0.00978129	-1.83389	-0.26622	0.139252	2.69817	0.751824
	IQ	0.387564	0.174374	2.2226	0.0313115	0.0363561	0.738772	0.0989176	2.2226	0.58515
	ADOS_2_CS	-1.28703	1.95423	-0.658585	0.513518	-5.22304	2.64899	0.00954652	0.658585	0.0987975
	[ICD11=6A02.0]	3.03269	10.2161	0.296854	0.767944	-17.5436	23.6089	0.00195445	0.296854	0.0597273
	[ICD11=6A02.2]	-8.6238	8.37579	-1.02961	0.308696	-25.4935	8.24591	0.0230155	1.02961	0.171992
	[ICD11=6A02.3]	0.840235	6.46082	0.130051	0.897106	-12.1725	13.853	0.000375708	0.130051	0.0518584
	[ICD11=6A02.5]	0a
VABS2_S_IQ	Intercept	68.9884	25.1704	2.74085	0.00875792	18.2926	119.684	0.143058	2.74085	0.764849
	Age_Moths	-0.124219	0.105642	-1.17585	0.245839	-0.336994	0.0885554	0.029809	1.17585	0.210158
	YoE_Parents	-0.255845	0.781158	-0.32752	0.744793	-1.82918	1.31749	0.0023781	0.32752	0.061855
	Age_Parents_Birth	-0.0797476	0.383954	-0.207701	0.8364	-0.853071	0.693576	0.00095774	0.207701	0.0547483
	IQ	0.287464	0.172036	1.67095	0.101673	-0.0590345	0.633963	0.0584214	1.67095	0.372883
	ADOS_2_CS	-1.12668	1.92803	-0.58437	0.56189	-5.00992	2.75656	0.00753147	0.58437	0.0882438
	[ICD11=6A02.0]	12.0447	10.0791	1.19501	0.238342	-8.25569	32.345	0.0307585	1.19501	0.215535
	[ICD11=6A02.2]	2.13546	8.26349	0.258421	0.79726	-14.5081	18.779	0.00148183	0.258421	0.0573616
	[ICD11=6A02.3]	0.858137	6.37419	0.134627	0.893507	-11.9801	13.6964	0.000402602	0.134627	0.0519916
	[ICD11=6A02.5]	0a
a. This parameter is set to zero because it is redundant.
b. Computed using alpha = .05
Custom Hypothesis Tests
Contrast Results (K Matrix)
ICD11 Difference Contrast			Dependent Variable
			VABS2_C_IQ	VABS2_DL_IQ	VABS2_S_IQ
Level 2 vs. Level 1	Contrast Estimate		-7.41346	-11.6565	-9.90922
	Hypothesized Value		0	0	0
	Difference (Estimate - Hypothesized)		-7.41346	-11.6565	-9.90922
	Std. Error		7.78937	7.53073	7.42976
	Sig.		0.346313	0.128662	0.189007
	95% Confidence Interval for Difference	Lower Bound	-23.102	-26.8242	-24.8735
		Upper Bound	8.27513	3.51118	5.05508
Level 3 vs. Previous	Contrast Estimate		-3.45628	3.63579	-6.23193
	Hypothesized Value		0	0	0
	Difference (Estimate - Hypothesized)		-3.45628	3.63579	-6.23193
	Std. Error		8.17251	7.90115	7.79521
	Sig.		0.674371	0.647618	0.428226
	95% Confidence Interval for Difference	Lower Bound	-19.9166	-12.278	-21.9323
		Upper Bound	13.004	19.5495	9.46844
Level 4 vs. Previous	Contrast Estimate		-8.64266	1.58362	-5.01276
	Hypothesized Value		0	0	0
	Difference (Estimate - Hypothesized)		-8.64266	1.58362	-5.01276
	Std. Error		7.22289	6.98307	6.88944
	Sig.		0.237743	0.821621	0.470627
	95% Confidence Interval for Difference	Lower Bound	-23.1903	-12.481	-18.8888
		Upper Bound	5.905	15.6482	8.86328
Multivariate Test Results
	Value	F	Hypothesis df	Error df	Sig.	Partial Eta Squared	Noncent. Parameter	Observed Powerb
Pillai's trace	0.155183	0.818243	9	135	0.600295	0.0517278	7.36418	0.392643
Wilks' lambda	0.851624	0.794385	9	104.801	0.62214	0.0521287	5.76361	0.29993
Hotelling's trace	0.166329	0.770042	9	125	0.644226	0.0525306	6.93038	0.367091
Roy's largest root	0.0946959	1.420a	3	45	0.249215	0.0865043	4.26132	0.351029
a. The statistic is an upper bound on F that yields a lower bound on the significance level.
b. Computed using alpha = .05
Univariate Test Results
Source	Dependent Variable	Sum of Squares	df	Mean Square	F	Sig.	Partial Eta Squared	Noncent. Parameter	Observed Powera
Contrast	VABS2_C_IQ	429.345	3	143.115	0.633244	0.597439	0.0405063	1.89973	0.171895
	VABS2_DL_IQ	644.476	3	214.825	1.01695	0.394066	0.0634923	3.05086	0.257926
	VABS2_S_IQ	442.196	3	147.399	0.71686	0.547111	0.0456109	2.15058	0.190174
Error	VABS2_C_IQ	10170.1	45	226.003
	VABS2_DL_IQ	9505.98	45	211.244
	VABS2_S_IQ	9252.77	45	205.617
a. Computed using alpha = .05
Univariate Analysis of Variance
Descriptive Statistics
Dependent Variable:	VABS2_Tot_IQ
Mean	Std. Deviation	N
59	23.3659	56
Tests for Heteroskedasticity
Modified Breusch-Pagan Test for Heteroskedasticitya,b,c
Chi-Square	df	Sig.
0.46571	1	0.494967
a. Dependent variable: VABS2_Tot_IQ
b. Tests the null hypothesis that the variance of the errors does not depend on the values of the independent variables.
c. Predicted values from design: Intercept + Age_Moths + IQ + YoE_Parents + Age_Parents_Birth
Tests of Between-Subjects Effects
Dependent Variable:	VABS2_Tot_IQ
Source	Type III Sum of Squares	df	Mean Square	F	Sig.	Partial Eta Squared	Noncent. Parameter	Observed Powerb
Corrected Model	18652.280a	4	4663.07	20.9056	2.99827e-10	0.621163	83.6225	1
Intercept	3126.51	1	3126.51	14.0169	0.000461406	0.215588	14.0169	0.956603
Age_Moths	2857.8	1	2857.8	12.8122	0.000766513	0.200779	12.8122	0.939581
IQ	7647.98	1	7647.98	34.2877	3.45049e-07	0.402024	34.2877	0.999922
YoE_Parents	20.2032	1	20.2032	0.0905754	0.76467	0.00177284	0.0905754	0.0600505
Age_Parents_Birth	398.427	1	398.427	1.78624	0.187317	0.0338391	1.78624	0.258844
Error	11375.7	51	223.053
Total	224964	56
Corrected Total	30028	55
a. R Squared = .621 (Adjusted R Squared = .591)
b. Computed using alpha = .05
Parameter Estimates
Dependent Variable:	VABS2_Tot_IQ
Parameter	B	Std. Error	t	Sig.	95% Confidence Interval		Partial Eta Squared	Noncent. Parameter	Observed Powera
					Lower Bound	Upper Bound
Intercept	64.7569	17.2966	3.74391	0.000461406	30.0325	99.4812	0.215588	3.74391	0.956603
Age_Moths	-0.347149	0.0969849	-3.57941	0.000766513	-0.541854	-0.152443	0.200779	3.57941	0.939581
IQ	0.535274	0.0914128	5.85557	3.45049e-07	0.351755	0.718793	0.402024	5.85557	0.999922
YoE_Parents	0.23305	0.774363	0.300958	0.76467	-1.32155	1.78765	0.00177284	0.300958	0.0600505
Age_Parents_Birth	-0.512864	0.383736	-1.3365	0.187317	-1.28325	0.257518	0.0338391	1.3365	0.258844
a. Computed using alpha = .05
Univariate Analysis of Variance
Descriptive Statistics
Dependent Variable:	VABS2_Tot_IQ
Mean	Std. Deviation	N
59	23.3659	56
Tests for Heteroskedasticity
Modified Breusch-Pagan Test for Heteroskedasticitya,b,c
Chi-Square	df	Sig.
0.652291	1	0.419295
a. Dependent variable: VABS2_Tot_IQ
b. Tests the null hypothesis that the variance of the errors does not depend on the values of the independent variables.
c. Predicted values from design: Intercept + Age_Moths + IQ + YoE_Parents + Age_Parents_Birth + PEP_3_CB_QI
Tests of Between-Subjects Effects
Dependent Variable:	VABS2_Tot_IQ
Source	Type III Sum of Squares	df	Mean Square	F	Sig.	Partial Eta Squared	Noncent. Parameter	Observed Powerb
Corrected Model	20280.403a	5	4056.08	20.8055	3.51232e-11	0.675383	104.028	1
Intercept	591.557	1	591.557	3.03438	0.087667	0.0572153	3.03438	0.400845
Age_Moths	2042.52	1	2042.52	10.477	0.00214761	0.17324	10.477	0.887644
IQ	524.904	1	524.904	2.69248	0.107099	0.051098	2.69248	0.363129
YoE_Parents	57.468	1	57.468	0.29478	0.589586	0.00586105	0.29478	0.083076
Age_Parents_Birth	288.875	1	288.875	1.48178	0.229211	0.0287825	1.48178	0.222647
PEP_3_CB_QI	1628.12	1	1628.12	8.35141	0.00568612	0.143123	8.35141	0.808942
Error	9747.6	50	194.952
Total	224964	56
Corrected Total	30028	55
a. R Squared = .675 (Adjusted R Squared = .643)
b. Computed using alpha = .05
Parameter Estimates
Dependent Variable:	VABS2_Tot_IQ
Parameter	B	Std. Error	t	Sig.	95% Confidence Interval		Partial Eta Squared	Noncent. Parameter	Observed Powera
					Lower Bound	Upper Bound
Intercept	33.791	19.3984	1.74195	0.087667	-5.17187	72.7538	0.0572153	1.74195	0.400845
Age_Moths	-0.298498	0.0922196	-3.23682	0.00214761	-0.483727	-0.11327	0.17324	3.23682	0.887644
IQ	0.225118	0.137194	1.64088	0.107099	-0.0504436	0.50068	0.051098	1.64088	0.363129
YoE_Parents	-0.411273	0.757498	-0.542937	0.589586	-1.93275	1.11021	0.00586105	0.542937	0.083076
Age_Parents_Birth	-0.437841	0.359688	-1.21728	0.229211	-1.1603	0.284613	0.0287825	1.21728	0.222647
PEP_3_CB_QI	0.565294	0.195612	2.88988	0.00568612	0.172397	0.958192	0.143123	2.88988	0.808942
a. Computed using alpha = .05
Univariate Analysis of Variance
Descriptive Statistics
Dependent Variable:	VABS2_Tot_IQ
Mean	Std. Deviation	N
59	23.3659	56
Tests for Heteroskedasticity
Modified Breusch-Pagan Test for Heteroskedasticitya,b,c
Chi-Square	df	Sig.
0.744121	1	0.388344
a. Dependent variable: VABS2_Tot_IQ
b. Tests the null hypothesis that the variance of the errors does not depend on the values of the independent variables.
c. Predicted values from design: Intercept + Age_Moths + IQ + YoE_Parents + Age_Parents_Birth + PEP_3_CB_QI + ADOS_2_CS
Tests of Between-Subjects Effects
Dependent Variable:	VABS2_Tot_IQ
Source	Type III Sum of Squares	df	Mean Square	F	Sig.	Partial Eta Squared	Noncent. Parameter	Observed Powerb
Corrected Model	20308.840a	6	3384.81	17.0648	1.59539e-10	0.67633	102.389	1
Intercept	362.48	1	362.48	1.82748	0.182633	0.0359545	1.82748	0.263369
Age_Moths	1921.51	1	1921.51	9.68748	0.00309344	0.165069	9.68748	0.862355
IQ	534.215	1	534.215	2.69329	0.107176	0.0521013	2.69329	0.362979
YoE_Parents	51.6375	1	51.6375	0.260335	0.612181	0.00528488	0.260335	0.0791329
Age_Parents_Birth	280.921	1	280.921	1.41629	0.23975	0.0280918	1.41629	0.214735
PEP_3_CB_QI	931.032	1	931.032	4.69388	0.0351618	0.0874192	4.69388	0.565153
ADOS_2_CS	28.4371	1	28.4371	0.143368	0.706591	0.00291734	0.143368	0.0659356
Error	9719.16	49	198.35
Total	224964	56
Corrected Total	30028	55
a. R Squared = .676 (Adjusted R Squared = .637)
b. Computed using alpha = .05
Parameter Estimates
Dependent Variable:	VABS2_Tot_IQ
Parameter	B	Std. Error	t	Sig.	95% Confidence Interval		Partial Eta Squared	Noncent. Parameter	Observed Powera
					Lower Bound	Upper Bound
Intercept	43.4438	32.1368	1.35184	0.182633	-21.1374	108.025	0.0359545	1.35184	0.263369
Age_Moths	-0.293013	0.0941414	-3.11247	0.00309344	-0.482197	-0.103828	0.165069	3.11247	0.862355
IQ	0.227303	0.138505	1.64112	0.107176	-0.0510321	0.505639	0.0521013	1.64112	0.362979
YoE_Parents	-0.390825	0.765977	-0.51023	0.612181	-1.93011	1.14846	0.00528488	0.51023	0.0791329
Age_Parents_Birth	-0.432143	0.363121	-1.19008	0.23975	-1.16186	0.297577	0.0280918	1.19008	0.214735
PEP_3_CB_QI	0.515076	0.237742	2.16654	0.0351618	0.0373161	0.992836	0.0874192	2.16654	0.565153
ADOS_2_CS	-0.828157	2.18719	-0.37864	0.706591	-5.22348	3.56717	0.00291734	0.37864	0.0659356
a. Computed using alpha = .05

## Sheet: Sheet_S6
General Linear Model
Descriptive Statistics
	Mean	Std. Deviation	N
PEP_3_C_QI	96.0714	18.5373	56
PEP_2_M_QI	94.6964	15.1824	56
PEP_3_CB_QI	93.5714	18.6663	56
Multivariate Testsa
Effect		Value	F	Hypothesis df	Error df	Sig.	Partial Eta Squared	Noncent. Parameter	Observed Powerc
Intercept	Pillai's Trace	0.470021	14.486b	3	49	6.97098e-07	0.470021	43.4566	0.999917
	Wilks' Lambda	0.529979	14.486b	3	49	6.97098e-07	0.470021	43.4566	0.999917
	Hotelling's Trace	0.886869	14.486b	3	49	6.97098e-07	0.470021	43.4566	0.999917
	Roy's Largest Root	0.886869	14.486b	3	49	6.97098e-07	0.470021	43.4566	0.999917
Age_Moths	Pillai's Trace	0.0409532	.697b	3	49	0.558085	0.0409532	2.0924	0.186964
	Wilks' Lambda	0.959047	.697b	3	49	0.558085	0.0409532	2.0924	0.186964
	Hotelling's Trace	0.0427019	.697b	3	49	0.558085	0.0409532	2.0924	0.186964
	Roy's Largest Root	0.0427019	.697b	3	49	0.558085	0.0409532	2.0924	0.186964
YoE_Parents	Pillai's Trace	0.107806	1.974b	3	49	0.13019	0.107806	5.92078	0.477586
	Wilks' Lambda	0.892194	1.974b	3	49	0.13019	0.107806	5.92078	0.477586
	Hotelling's Trace	0.120832	1.974b	3	49	0.13019	0.107806	5.92078	0.477586
	Roy's Largest Root	0.120832	1.974b	3	49	0.13019	0.107806	5.92078	0.477586
Age_Parents_Birth	Pillai's Trace	0.0243909	.408b	3	49	0.747688	0.0243909	1.22503	0.125304
	Wilks' Lambda	0.975609	.408b	3	49	0.747688	0.0243909	1.22503	0.125304
	Hotelling's Trace	0.0250006	.408b	3	49	0.747688	0.0243909	1.22503	0.125304
	Roy's Largest Root	0.0250006	.408b	3	49	0.747688	0.0243909	1.22503	0.125304
IQ	Pillai's Trace	0.688397	36.084b	3	49	1.86017e-12	0.688397	108.252	1
	Wilks' Lambda	0.311603	36.084b	3	49	1.86017e-12	0.688397	108.252	1
	Hotelling's Trace	2.20921	36.084b	3	49	1.86017e-12	0.688397	108.252	1
	Roy's Largest Root	2.20921	36.084b	3	49	1.86017e-12	0.688397	108.252	1
a. Design: Intercept + Age_Moths + YoE_Parents + Age_Parents_Birth + IQ
b. Exact statistic
c. Computed using alpha = .05
Tests of Between-Subjects Effects
Source	Dependent Variable	Type III Sum of Squares	df	Mean Square	F	Sig.	Partial Eta Squared	Noncent. Parameter	Observed Powerd
Corrected Model	PEP_3_C_QI	13950.033a	4	3487.51	35.9342	2.87907e-14	0.738108	143.737	1
	PEP_2_M_QI	7605.100b	4	1901.28	19.1149	1.16986e-09	0.599874	76.4597	1
	PEP_3_CB_QI	14068.785c	4	3517.2	35.207	4.20444e-14	0.734137	140.828	1
Intercept	PEP_3_C_QI	2995.94	1	2995.94	30.8692	1.00841e-06	0.377055	30.8692	0.999758
	PEP_2_M_QI	3495.43	1	3495.43	35.1421	2.65807e-07	0.407955	35.1421	0.999942
	PEP_3_CB_QI	2237.21	1	2237.21	22.3943	1.8005e-05	0.305123	22.3943	0.996336
Age_Moths	PEP_3_C_QI	112.597	1	112.597	1.16016	0.2865	0.0222423	1.16016	0.184525
	PEP_2_M_QI	105.27	1	105.27	1.05836	0.308444	0.0203303	1.05836	0.172424
	PEP_3_CB_QI	175.638	1	175.638	1.75813	0.190766	0.0333243	1.75813	0.255527
YoE_Parents	PEP_3_C_QI	340.795	1	340.795	3.51145	0.0666807	0.0644167	3.51145	0.451762
	PEP_2_M_QI	308.271	1	308.271	3.09927	0.0843229	0.0572886	3.09927	0.408132
	PEP_3_CB_QI	483.258	1	483.258	4.83739	0.0324081	0.0866335	4.83739	0.57846
Age_Parents_Birth	PEP_3_C_QI	122.452	1	122.452	1.2617	0.266589	0.024142	1.2617	0.196605
	PEP_2_M_QI	43.3189	1	43.3189	0.435517	0.512264	0.00846724	0.435517	0.0992559
	PEP_3_CB_QI	26.6794	1	26.6794	0.26706	0.607545	0.00520919	0.26706	0.0799435
IQ	PEP_3_C_QI	8323.29	1	8323.29	85.7606	1.65443e-12	0.627086	85.7606	1
	PEP_2_M_QI	4187.34	1	4187.34	42.0984	3.49895e-08	0.452193	42.0984	0.999995
	PEP_3_CB_QI	8035.35	1	8035.35	80.4335	4.60935e-12	0.611971	80.4335	1
Error	PEP_3_C_QI	4949.68	51	97.0526
	PEP_2_M_QI	5072.74	51	99.4655
	PEP_3_CB_QI	5094.93	51	99.9006
Total	PEP_3_C_QI	535764	56
	PEP_2_M_QI	514853	56
	PEP_3_CB_QI	509478	56
Corrected Total	PEP_3_C_QI	18899.7	55
	PEP_2_M_QI	12677.8	55
	PEP_3_CB_QI	19163.7	55
a. R Squared = .738 (Adjusted R Squared = .718)
b. R Squared = .600 (Adjusted R Squared = .568)
c. R Squared = .734 (Adjusted R Squared = .713)
d. Computed using alpha = .05
Parameter Estimates
Dependent Variable	Parameter	B	Std. Error	t	Sig.	95% Confidence Interval		Partial Eta Squared	Noncent. Parameter	Observed Powera
						Lower Bound	Upper Bound
PEP_3_C_QI	Intercept	63.3903	11.4093	5.55601	1.00841e-06	40.4851	86.2954	0.377055	5.55601	0.999758
	Age_Moths	-0.0689069	0.063974	-1.07711	0.2865	-0.19734	0.0595262	0.0222423	1.07711	0.184525
	YoE_Parents	0.957165	0.510791	1.87389	0.0666807	-0.0682919	1.98262	0.0644167	1.87389	0.451762
	Age_Parents_Birth	-0.284322	0.253123	-1.12326	0.266589	-0.792487	0.223844	0.024142	1.12326	0.196605
	IQ	0.558406	0.0602985	9.2607	1.65443e-12	0.437352	0.67946	0.627086	9.2607	1
PEP_2_M_QI	Intercept	68.471	11.5503	5.92808	2.65807e-07	45.2828	91.6591	0.407955	5.92808	0.999942
	Age_Moths	-0.0666274	0.0647643	-1.02877	0.308444	-0.196647	0.0633924	0.0203303	1.02877	0.172424
	YoE_Parents	0.910345	0.517102	1.76048	0.0843229	-0.12778	1.94847	0.0572886	1.76048	0.408132
	Age_Parents_Birth	-0.169109	0.25625	-0.659937	0.512264	-0.683552	0.345335	0.00846724	0.659937	0.0992559
	IQ	0.39607	0.0610434	6.48833	3.49895e-08	0.27352	0.51862	0.452193	6.48833	0.999995
PEP_3_CB_QI	Intercept	54.7784	11.5755	4.73226	1.8005e-05	31.5396	78.0172	0.305123	4.73226	0.996336
	Age_Moths	-0.0860616	0.0649058	-1.32594	0.190766	-0.216365	0.0442423	0.0333243	1.32594	0.255527
	YoE_Parents	1.1398	0.518232	2.19941	0.0324081	0.0994084	2.1802	0.0866335	2.19941	0.57846
	Age_Parents_Birth	-0.132714	0.25681	-0.516779	0.607545	-0.648281	0.382854	0.00520919	0.516779	0.0799435
	IQ	0.548663	0.0611768	8.96847	4.60935e-12	0.425845	0.67148	0.611971	8.96847	1
a. Computed using alpha = .05
Estimated Marginal Means
Grand Mean
Dependent Variable	Mean	Std. Error	95% Confidence Interval
			Lower Bound	Upper Bound
PEP_3_C_QI	96.071a	1.31647	93.4285	98.7143
PEP_2_M_QI	94.696a	1.33273	92.0209	97.372
PEP_3_CB_QI	93.571a	1.33564	90.89	96.2528
a. Covariates appearing in the model are evaluated at the following values: Age_Moths = 68.63, YoE_Parents = 13.3571, Age_Parents_Birth = 36.0000, IQ = 62.43.
General Linear Model
Descriptive Statistics
	Mean	Std. Deviation	N
PEP_3_C_QI	96.0714	18.5373	56
PEP_2_M_QI	94.6964	15.1824	56
PEP_3_CB_QI	93.5714	18.6663	56
Multivariate Testsa
Effect		Value	F	Hypothesis df	Error df	Sig.	Partial Eta Squared	Noncent. Parameter	Observed Powerc
Intercept	Pillai's Trace	0.679065	33.854b	3	48	6.65672e-12	0.679065	101.563	1
	Wilks' Lambda	0.320935	33.854b	3	48	6.65672e-12	0.679065	101.563	1
	Hotelling's Trace	2.1159	33.854b	3	48	6.65672e-12	0.679065	101.563	1
	Roy's Largest Root	2.1159	33.854b	3	48	6.65672e-12	0.679065	101.563	1
Age_Moths	Pillai's Trace	0.00754361	.122b	3	48	0.946928	0.00754361	0.364845	0.070561
	Wilks' Lambda	0.992456	.122b	3	48	0.946928	0.00754361	0.364845	0.070561
	Hotelling's Trace	0.00760095	.122b	3	48	0.946928	0.00754361	0.364845	0.070561
	Roy's Largest Root	0.00760095	.122b	3	48	0.946928	0.00754361	0.364845	0.070561
YoE_Parents	Pillai's Trace	0.113052	2.039b	3	48	0.120841	0.113052	6.11818	0.490958
	Wilks' Lambda	0.886948	2.039b	3	48	0.120841	0.113052	6.11818	0.490958
	Hotelling's Trace	0.127462	2.039b	3	48	0.120841	0.113052	6.11818	0.490958
	Roy's Largest Root	0.127462	2.039b	3	48	0.120841	0.113052	6.11818	0.490958
Age_Parents_Birth	Pillai's Trace	0.0193658	.316b	3	48	0.813746	0.0193658	0.947916	0.106748
	Wilks' Lambda	0.980634	.316b	3	48	0.813746	0.0193658	0.947916	0.106748
	Hotelling's Trace	0.0197482	.316b	3	48	0.813746	0.0193658	0.947916	0.106748
	Roy's Largest Root	0.0197482	.316b	3	48	0.813746	0.0193658	0.947916	0.106748
IQ	Pillai's Trace	0.585518	22.602b	3	48	2.87862e-09	0.585518	67.8072	1
	Wilks' Lambda	0.414482	22.602b	3	48	2.87862e-09	0.585518	67.8072	1
	Hotelling's Trace	1.41265	22.602b	3	48	2.87862e-09	0.585518	67.8072	1
	Roy's Largest Root	1.41265	22.602b	3	48	2.87862e-09	0.585518	67.8072	1
ADOS_2_CS	Pillai's Trace	0.441459	12.646b	3	48	3.24813e-06	0.441459	37.9381	0.999603
	Wilks' Lambda	0.558541	12.646b	3	48	3.24813e-06	0.441459	37.9381	0.999603
	Hotelling's Trace	0.790378	12.646b	3	48	3.24813e-06	0.441459	37.9381	0.999603
	Roy's Largest Root	0.790378	12.646b	3	48	3.24813e-06	0.441459	37.9381	0.999603
a. Design: Intercept + Age_Moths + YoE_Parents + Age_Parents_Birth + IQ + ADOS_2_CS
b. Exact statistic
c. Computed using alpha = .05
Tests of Between-Subjects Effects
Source	Dependent Variable	Type III Sum of Squares	df	Mean Square	F	Sig.	Partial Eta Squared	Noncent. Parameter	Observed Powerd
Corrected Model	PEP_3_C_QI	15632.333a	5	3126.47	47.8436	6.76398e-18	0.82712	239.218	1
	PEP_2_M_QI	8317.180b	5	1663.44	19.0732	1.43266e-10	0.656041	95.3661	1
	PEP_3_CB_QI	15654.403c	5	3130.88	44.6082	2.80157e-17	0.816877	223.041	1
Intercept	PEP_3_C_QI	4627.12	1	4627.12	70.8078	3.82337e-11	0.58612	70.8078	1
	PEP_2_M_QI	3781.5	1	3781.5	43.3593	2.67897e-08	0.464435	43.3593	0.999997
	PEP_3_CB_QI	3814.01	1	3814.01	54.3412	1.57549e-09	0.520803	54.3412	1
Age_Moths	PEP_3_C_QI	0.892012	1	0.892012	0.0136503	0.907459	0.000272931	0.0136503	0.051506
	PEP_2_M_QI	15.0696	1	15.0696	0.17279	0.679423	0.0034439	0.17279	0.069255
	PEP_3_CB_QI	14.3621	1	14.3621	0.204629	0.652967	0.00407589	0.204629	0.0728454
YoE_Parents	PEP_3_C_QI	191.739	1	191.739	2.93413	0.0929205	0.0554299	2.93413	0.389903
	PEP_2_M_QI	210.903	1	210.903	2.41824	0.126237	0.0461336	2.41824	0.332126
	PEP_3_CB_QI	305.532	1	305.532	4.35316	0.042061	0.0800902	4.35316	0.534415
Age_Parents_Birth	PEP_3_C_QI	63.551	1	63.551	0.972506	0.328804	0.019079	0.972506	0.162147
	PEP_2_M_QI	20.8899	1	20.8899	0.239527	0.626688	0.00476771	0.239527	0.0767948
	PEP_3_CB_QI	4.73981	1	4.73981	0.067532	0.796032	0.00134882	0.067532	0.0574769
IQ	PEP_3_C_QI	2963.07	1	2963.07	45.3432	1.56637e-08	0.475579	45.3432	0.999998
	PEP_2_M_QI	1593.14	1	1593.14	18.2672	8.60974e-05	0.267584	18.2672	0.987147
	PEP_3_CB_QI	2888.49	1	2888.49	41.1546	4.93303e-08	0.451481	41.1546	0.999992
ADOS_2_CS	PEP_3_C_QI	1682.3	1	1682.3	25.7438	5.75722e-06	0.33988	25.7438	0.998712
	PEP_2_M_QI	712.079	1	712.079	8.16481	0.00620914	0.140374	8.16481	0.800155
	PEP_3_CB_QI	1585.62	1	1585.62	22.5916	1.73362e-05	0.311215	22.5916	0.996533
Error	PEP_3_C_QI	3267.38	50	65.3476
	PEP_2_M_QI	4360.66	50	87.2132
	PEP_3_CB_QI	3509.31	50	70.1862
Total	PEP_3_C_QI	535764	56
	PEP_2_M_QI	514853	56
	PEP_3_CB_QI	509478	56
Corrected Total	PEP_3_C_QI	18899.7	55
	PEP_2_M_QI	12677.8	55
	PEP_3_CB_QI	19163.7	55
a. R Squared = .827 (Adjusted R Squared = .810)
b. R Squared = .656 (Adjusted R Squared = .622)
c. R Squared = .817 (Adjusted R Squared = .799)
d. Computed using alpha = .05
Parameter Estimates
Dependent Variable	Parameter	B	Std. Error	t	Sig.	95% Confidence Interval		Partial Eta Squared	Noncent. Parameter	Observed Powera
						Lower Bound	Upper Bound
PEP_3_C_QI	Intercept	107.448	12.769	8.41474	3.82337e-11	81.8006	133.095	0.58612	8.41474	1
	Age_Moths	-0.00630032	0.0539253	-0.116834	0.907459	-0.114612	0.102012	0.000272931	0.116834	0.051506
	YoE_Parents	0.722316	0.421684	1.71293	0.0929205	-0.124661	1.56929	0.0554299	1.71293	0.389903
	Age_Parents_Birth	-0.205401	0.208285	-0.986157	0.328804	-0.623753	0.212951	0.019079	0.986157	0.162147
	IQ	0.396474	0.0588788	6.73374	1.56637e-08	0.278213	0.514736	0.475579	6.73374	0.999998
	ADOS_2_CS	-5.28645	1.0419	-5.07384	5.75722e-06	-7.37917	-3.19372	0.33988	5.07384	0.998712
PEP_2_M_QI	Intercept	97.1348	14.7514	6.58478	2.67897e-08	67.5057	126.764	0.464435	6.58478	0.999997
	Age_Moths	-0.0258957	0.0622972	-0.41568	0.679423	-0.151023	0.0992319	0.0034439	0.41568	0.069255
	YoE_Parents	0.757553	0.487151	1.55507	0.126237	-0.220917	1.73602	0.0461336	1.55507	0.332126
	Age_Parents_Birth	-0.117764	0.240621	-0.489415	0.626688	-0.601065	0.365538	0.00476771	0.489415	0.0767948
	IQ	0.290717	0.0680197	4.27402	8.60974e-05	0.154096	0.427339	0.267584	4.27402	0.987147
	ADOS_2_CS	-3.43935	1.20366	-2.85741	0.00620914	-5.85697	-1.02173	0.140374	2.85741	0.800155
PEP_3_CB_QI	Intercept	97.5514	13.2333	7.37165	1.57549e-09	70.9715	124.131	0.520803	7.37165	1
	Age_Moths	-0.0252806	0.0558861	-0.452359	0.652967	-0.137531	0.0869699	0.00407589	0.452359	0.0728454
	YoE_Parents	0.911802	0.437017	2.08642	0.042061	0.0340275	1.78958	0.0800902	2.08642	0.534415
	Age_Parents_Birth	-0.0560948	0.215858	-0.259869	0.796032	-0.489658	0.377469	0.00134882	0.259869	0.0574769
	IQ	0.391452	0.0610196	6.41519	4.93303e-08	0.268891	0.514014	0.451481	6.41519	0.999992
	ADOS_2_CS	-5.13229	1.07979	-4.75306	1.73362e-05	-7.30111	-2.96348	0.311215	4.75306	0.996533
a. Computed using alpha = .05
General Linear Model
Between-Subjects Factors
		N
ICD11	6A02.0	13
	6A02.2	8
	6A02.3	8
	6A02.5	25
Descriptive Statistics
ICD11		Mean	Std. Deviation	N
PEP_3_C_QI	6A02.0	117.923	10.0288	13
	6A02.2	103.375	8.71677	8
	6A02.3	96	10.8628	8
	6A02.5	81.12	12.2553	25
	Total	95.4815	18.6191	54
PEP_2_M_QI	6A02.0	111.462	12.7516	13
	6A02.2	97.875	9.94898	8
	6A02.3	93	9.60655	8
	6A02.5	84.4	10.3963	25
	Total	94.1852	15.2205	54
PEP_3_CB_QI	6A02.0	120.308	13.7136	13
	6A02.2	93.125	11.3947	8
	6A02.3	90	10.3648	8
	6A02.5	80.36	7.56571	25
	Total	93.2963	18.9574	54
Box's Test of Equality of Covariance Matricesa
Box's M	25.9832
F	1.23027
df1	18
df2	2713.96
Sig.	0.226705
Tests the null hypothesis that the observed covariance matrices of the dependent variables are equal across groups.
a. Design: Intercept + Age_Moths + YoE_Parents + Age_Parents_Birth + IQ + ICD11
Multivariate Testsa
Effect		Value	F	Hypothesis df	Error df	Sig.	Partial Eta Squared	Noncent. Parameter	Observed Powerd
Intercept	Pillai's Trace	0.506218	15.036b	3	44	7.07698e-07	0.506218	45.1081	0.999941
	Wilks' Lambda	0.493782	15.036b	3	44	7.07698e-07	0.506218	45.1081	0.999941
	Hotelling's Trace	1.02518	15.036b	3	44	7.07698e-07	0.506218	45.1081	0.999941
	Roy's Largest Root	1.02518	15.036b	3	44	7.07698e-07	0.506218	45.1081	0.999941
Age_Moths	Pillai's Trace	0.0955321	1.549b	3	44	0.215227	0.0955321	4.64739	0.379802
	Wilks' Lambda	0.904468	1.549b	3	44	0.215227	0.0955321	4.64739	0.379802
	Hotelling's Trace	0.105622	1.549b	3	44	0.215227	0.0955321	4.64739	0.379802
	Roy's Largest Root	0.105622	1.549b	3	44	0.215227	0.0955321	4.64739	0.379802
YoE_Parents	Pillai's Trace	0.0673307	1.059b	3	44	0.376265	0.0673307	3.17642	0.267079
	Wilks' Lambda	0.932669	1.059b	3	44	0.376265	0.0673307	3.17642	0.267079
	Hotelling's Trace	0.0721914	1.059b	3	44	0.376265	0.0673307	3.17642	0.267079
	Roy's Largest Root	0.0721914	1.059b	3	44	0.376265	0.0673307	3.17642	0.267079
Age_Parents_Birth	Pillai's Trace	0.0256234	.386b	3	44	0.763827	0.0256234	1.15708	0.120036
	Wilks' Lambda	0.974377	.386b	3	44	0.763827	0.0256234	1.15708	0.120036
	Hotelling's Trace	0.0262973	.386b	3	44	0.763827	0.0256234	1.15708	0.120036
	Roy's Largest Root	0.0262973	.386b	3	44	0.763827	0.0256234	1.15708	0.120036
IQ	Pillai's Trace	0.227557	4.321b	3	44	0.0093692	0.227557	12.9621	0.835345
	Wilks' Lambda	0.772443	4.321b	3	44	0.0093692	0.227557	12.9621	0.835345
	Hotelling's Trace	0.294594	4.321b	3	44	0.0093692	0.227557	12.9621	0.835345
	Roy's Largest Root	0.294594	4.321b	3	44	0.0093692	0.227557	12.9621	0.835345
ICD11	Pillai's Trace	0.476292	2.89381	9	138	0.00364339	0.158764	26.0443	0.958205
	Wilks' Lambda	0.571408	3.08055	9	107.235	0.00251919	0.170183	21.9923	0.908858
	Hotelling's Trace	0.666594	3.16015	9	128	0.00177737	0.181802	28.4413	0.972687
	Roy's Largest Root	0.499573	7.660c	3	46	0.000296125	0.333144	22.9804	0.981064
a. Design: Intercept + Age_Moths + YoE_Parents + Age_Parents_Birth + IQ + ICD11
b. Exact statistic
c. The statistic is an upper bound on F that yields a lower bound on the significance level.
d. Computed using alpha = .05
Levene's Test of Equality of Error Variancesa
	F	df1	df2	Sig.
PEP_3_C_QI	0.65448	3	50	0.583919
PEP_2_M_QI	0.744292	3	50	0.530759
PEP_3_CB_QI	3.35859	3	50	0.0259225
Tests the null hypothesis that the error variance of the dependent variable is equal across groups.
a. Design: Intercept + Age_Moths + YoE_Parents + Age_Parents_Birth + IQ + ICD11
Tests of Between-Subjects Effects
Source	Dependent Variable	Type III Sum of Squares	df	Mean Square	F	Sig.	Partial Eta Squared	Noncent. Parameter	Observed Powerd
Corrected Model	PEP_3_C_QI	14508.213a	7	2072.6	24.6657	1.40067e-13	0.789628	172.66	1
	PEP_2_M_QI	7748.286b	7	1106.9	11.2404	3.37763e-08	0.631063	78.6826	1
	PEP_3_CB_QI	15642.837c	7	2234.69	30.1948	3.62156e-15	0.821264	211.363	1
Intercept	PEP_3_C_QI	2809.1	1	2809.1	33.4307	6.13945e-07	0.420879	33.4307	0.999891
	PEP_2_M_QI	2412.36	1	2412.36	24.4971	1.04133e-05	0.347491	24.4971	0.998036
	PEP_3_CB_QI	2191.57	1	2191.57	29.6122	1.97006e-06	0.391632	29.6122	0.999618
Age_Moths	PEP_3_C_QI	232.631	1	232.631	2.76851	0.102935	0.0567684	2.76851	0.370564
	PEP_2_M_QI	116.396	1	116.396	1.18199	0.282616	0.0250516	1.18199	0.186539
	PEP_3_CB_QI	305.429	1	305.429	4.1269	0.048007	0.0823291	4.1269	0.511614
YoE_Parents	PEP_3_C_QI	88.5355	1	88.5355	1.05365	0.310036	0.0223925	1.05365	0.171347
	PEP_2_M_QI	128.026	1	128.026	1.30009	0.2601	0.0274859	1.30009	0.200533
	PEP_3_CB_QI	200.409	1	200.409	2.70789	0.10667	0.0555945	2.70789	0.363824
Age_Parents_Birth	PEP_3_C_QI	66.2275	1	66.2275	0.788163	0.379275	0.0168454	0.788163	0.140055
	PEP_2_M_QI	9.23513	1	9.23513	0.0937813	0.760806	0.00203458	0.0937813	0.0603653
	PEP_3_CB_QI	0.607184	1	0.607184	0.00820417	0.928222	0.00017832	0.00820417	0.0509018
IQ	PEP_3_C_QI	929.656	1	929.656	11.0637	0.00173661	0.193883	11.0637	0.90252
	PEP_2_M_QI	563.588	1	563.588	5.72314	0.0208845	0.11065	5.72314	0.648842
	PEP_3_CB_QI	593.604	1	593.604	8.02068	0.00683994	0.148474	8.02068	0.791761
ICD11	PEP_3_C_QI	728.725	3	242.908	2.89082	0.045408	0.158626	8.67245	0.6521
	PEP_2_M_QI	274.649	3	91.5496	0.929671	0.434017	0.0571648	2.78901	0.23835
	PEP_3_CB_QI	1639.33	3	546.442	7.38344	0.000386941	0.325022	22.1503	0.97701
Error	PEP_3_C_QI	3865.27	46	84.0276
	PEP_2_M_QI	4529.86	46	98.4753
	PEP_3_CB_QI	3404.42	46	74.0092
Total	PEP_3_C_QI	510676	54
	PEP_2_M_QI	491304	54
	PEP_3_CB_QI	489074	54
Corrected Total	PEP_3_C_QI	18373.5	53
	PEP_2_M_QI	12278.1	53
	PEP_3_CB_QI	19047.3	53
a. R Squared = .790 (Adjusted R Squared = .758)
b. R Squared = .631 (Adjusted R Squared = .575)
c. R Squared = .821 (Adjusted R Squared = .794)
d. Computed using alpha = .05
Parameter Estimates
Dependent Variable	Parameter	B	Std. Error	t	Sig.	95% Confidence Interval		Partial Eta Squared	Noncent. Parameter	Observed Powerb
						Lower Bound	Upper Bound
PEP_3_C_QI	Intercept	74.9584	12.7185	5.89364	4.17903e-07	49.3573	100.559	0.430235	5.89364	0.99993
	Age_Moths	-0.109184	0.0656199	-1.66388	0.102935	-0.24127	0.0229021	0.0567684	1.66388	0.370564
	YoE_Parents	0.511227	0.498042	1.02647	0.310036	-0.49128	1.51373	0.0223925	1.02647	0.171347
	Age_Parents_Birth	-0.217853	0.245389	-0.887786	0.379275	-0.711794	0.276089	0.0168454	0.887786	0.140055
	IQ	0.357396	0.107448	3.32621	0.00173661	0.141114	0.573678	0.193883	3.32621	0.90252
	[ICD11=6A02.0]	15.5237	6.325	2.45434	0.0179585	2.79215	28.2553	0.115789	2.45434	0.671082
	[ICD11=6A02.2]	10.5592	5.28253	1.99888	0.0515501	-0.0740312	21.1923	0.0799177	1.99888	0.498892
	[ICD11=6A02.3]	10.3991	4.06778	2.55645	0.0139409	2.21105	18.5871	0.1244	2.55645	0.706374
	[ICD11=6A02.5]	0a
PEP_2_M_QI	Intercept	73.2171	13.7686	5.3177	3.00526e-06	45.5024	100.932	0.380704	5.3177	0.999411
	Age_Moths	-0.0772315	0.0710376	-1.08719	0.282616	-0.220223	0.0657598	0.0250516	1.08719	0.186539
	YoE_Parents	0.614758	0.539161	1.14021	0.2601	-0.470517	1.70003	0.0274859	1.14021	0.200533
	Age_Parents_Birth	-0.0813514	0.265648	-0.306237	0.760806	-0.616074	0.453371	0.00203458	0.306237	0.0603653
	IQ	0.278272	0.116319	2.39231	0.0208845	0.0441331	0.51241	0.11065	2.39231	0.648842
	[ICD11=6A02.0]	10.0695	6.8472	1.4706	0.148206	-3.71318	23.8522	0.0449036	1.4706	0.301867
	[ICD11=6A02.2]	3.77874	5.71867	0.660774	0.512053	-7.73233	15.2898	0.00940253	0.660774	0.0991761
	[ICD11=6A02.3]	4.94532	4.40363	1.12301	0.26726	-3.91872	13.8094	0.0266848	1.12301	0.195919
	[ICD11=6A02.5]	0a
PEP_3_CB_QI	Intercept	66.6245	11.9363	5.58169	1.2208e-06	42.5981	90.6509	0.4038	5.58169	0.999769
	Age_Moths	-0.125106	0.0615839	-2.03148	0.048007	-0.249068	-0.00114437	0.0823291	2.03148	0.511614
	YoE_Parents	0.769155	0.46741	1.64557	0.10667	-0.171693	1.71	0.0555945	1.64557	0.363824
	Age_Parents_Birth	0.0208595	0.230296	0.0905769	0.928222	-0.442702	0.484421	0.00017832	0.0905769	0.0509018
	IQ	0.285586	0.10084	2.83208	0.00683994	0.0826062	0.488565	0.148474	2.83208	0.791761
	[ICD11=6A02.0]	21.8658	5.93598	3.68361	0.000603569	9.91731	33.8143	0.227786	3.68361	0.950088
	[ICD11=6A02.2]	2.52337	4.95763	0.508987	0.613194	-7.45582	12.5026	0.00560037	0.508987	0.0789136
	[ICD11=6A02.3]	6.17071	3.81759	1.61639	0.112849	-1.51371	13.8551	0.0537454	1.61639	0.353176
	[ICD11=6A02.5]	0a
a. This parameter is set to zero because it is redundant.
b. Computed using alpha = .05
Custom Hypothesis Tests
Contrast Results (K Matrix)
ICD11 Difference Contrast			Dependent Variable
			PEP_3_C_QI	PEP_2_M_QI	PEP_3_CB_QI
Level 2 vs. Level 1	Contrast Estimate		-4.96456	-6.29078	-19.3424
	Hypothesized Value		0	0	0
	Difference (Estimate - Hypothesized)		-4.96456	-6.29078	-19.3424
	Std. Error		4.59269	4.97188	4.31022
	Sig.		0.285345	0.212146	4.79402e-05
	95% Confidence Interval for Difference	Lower Bound	-14.2092	-16.2986	-28.0185
		Upper Bound	4.28005	3.71709	-10.6664
Level 3 vs. Previous	Contrast Estimate		-2.64236	-1.97881	-6.02388
	Hypothesized Value		0	0	0
	Difference (Estimate - Hypothesized)		-2.64236	-1.97881	-6.02388
	Std. Error		4.96838	5.37857	4.66279
	Sig.		0.5974	0.714631	0.202844
	95% Confidence Interval for Difference	Lower Bound	-12.6432	-12.8053	-15.4096
		Upper Bound	7.35846	8.8477	3.36184
Level 4 vs. Previous	Contrast Estimate		-12.1606	-6.26453	-10.1866
	Hypothesized Value		0	0	0
	Difference (Estimate - Hypothesized)		-12.1606	-6.26453	-10.1866
	Std. Error		4.37625	4.73756	4.10709
	Sig.		0.0078742	0.192602	0.01685
	95% Confidence Interval for Difference	Lower Bound	-20.9696	-15.8007	-18.4538
		Upper Bound	-3.35171	3.27168	-1.91949
Multivariate Test Results
	Value	F	Hypothesis df	Error df	Sig.	Partial Eta Squared	Noncent. Parameter	Observed Powerb
Pillai's trace	0.476292	2.89381	9	138	0.00364339	0.158764	26.0443	0.958205
Wilks' lambda	0.571408	3.08055	9	107.235	0.00251919	0.170183	21.9923	0.908858
Hotelling's trace	0.666594	3.16015	9	128	0.00177737	0.181802	28.4413	0.972687
Roy's largest root	0.499573	7.660a	3	46	0.000296125	0.333144	22.9804	0.981064
a. The statistic is an upper bound on F that yields a lower bound on the significance level.
b. Computed using alpha = .05
Univariate Test Results
Source	Dependent Variable	Sum of Squares	df	Mean Square	F	Sig.	Partial Eta Squared	Noncent. Parameter	Observed Powera
Contrast	PEP_3_C_QI	728.725	3	242.908	2.89082	0.045408	0.158626	8.67245	0.6521
	PEP_2_M_QI	274.649	3	91.5496	0.929671	0.434017	0.0571648	2.78901	0.23835
	PEP_3_CB_QI	1639.33	3	546.442	7.38344	0.000386941	0.325022	22.1503	0.97701
Error	PEP_3_C_QI	3865.27	46	84.0276
	PEP_2_M_QI	4529.86	46	98.4753
	PEP_3_CB_QI	3404.42	46	74.0092
a. Computed using alpha = .05
Estimated Marginal Means
1. Grand Mean
Dependent Variable	Mean	Std. Error	95% Confidence Interval
			Lower Bound	Upper Bound
PEP_3_C_QI	97.760a	1.50708	94.7262	100.793
PEP_2_M_QI	95.167a	1.63151	91.8829	98.451
PEP_3_CB_QI	94.384a	1.41439	91.5372	97.2313
a. Covariates appearing in the model are evaluated at the following values: Age_Moths = 69.41, YoE_Parents = 13.2778, Age_Parents_Birth = 36.0463, IQ = 62.46.
2. ICD11
Estimates
Dependent Variable	ICD11	Mean	Std. Error	95% Confidence Interval
				Lower Bound	Upper Bound
PEP_3_C_QI	6A02.0	104.163a	4.25411	95.6	112.726
	6A02.2	99.199a	3.67041	91.8104	106.587
	6A02.3	99.038a	3.33782	92.3198	105.757
	6A02.5	88.639a	2.78234	83.0388	94.2399
PEP_2_M_QI	6A02.0	100.538a	4.60533	91.2681	109.808
	6A02.2	94.247a	3.97344	86.2492	102.245
	6A02.3	95.414a	3.6134	88.1405	102.687
	6A02.5	90.469a	3.01206	84.4056	96.5315
PEP_3_CB_QI	6A02.0	108.610a	3.99246	100.574	116.647
	6A02.2	89.268a	3.44466	82.3339	96.2014
	6A02.3	92.915a	3.13253	86.6096	99.2205
	6A02.5	86.744a	2.61122	81.4882	92.0004
a. Covariates appearing in the model are evaluated at the following values: Age_Moths = 69.41, YoE_Parents = 13.2778, Age_Parents_Birth = 36.0463, IQ = 62.46.
Pairwise Comparisons
Dependent Variable	(I) ICD11	(J) ICD11	Mean Difference (I-J)	Std. Error	Sig.b	95% Confidence Interval for Differenceb
						Lower Bound	Upper Bound
PEP_3_C_QI	6A02.0	6A02.2	4.96456	4.59269	0.866778	-7.66095	17.5901
		6A02.3	5.12464	5.7666	0.942538	-10.728	20.9773
		6A02.5	15.5237	6.325	0.103028	-1.86397	32.9114
	6A02.2	6A02.0	-4.96456	4.59269	0.866778	-17.5901	7.66095
		6A02.3	0.160075	5.16355	1	-14.0347	14.3549
		6A02.5	10.5592	5.28253	0.272075	-3.96275	25.0811
	6A02.3	6A02.0	-5.12464	5.7666	0.942538	-20.9773	10.728
		6A02.2	-0.160075	5.16355	1	-14.3549	14.0347
		6A02.5	10.3991	4.06778	0.080784	-0.783432	21.5816
	6A02.5	6A02.0	-15.5237	6.325	0.103028	-32.9114	1.86397
		6A02.2	-10.5592	5.28253	0.272075	-25.0811	3.96275
		6A02.3	-10.3991	4.06778	0.080784	-21.5816	0.783432
PEP_2_M_QI	6A02.0	6A02.2	6.29078	4.97188	0.760847	-7.37712	19.9587
		6A02.3	5.1242	6.2427	0.960319	-12.0373	22.2857
		6A02.5	10.0695	6.8472	0.618049	-8.75372	28.8928
	6A02.2	6A02.0	-6.29078	4.97188	0.760847	-19.9587	7.37712
		6A02.3	-1.16658	5.58986	0.99998	-16.5333	14.2002
		6A02.5	3.77874	5.71867	0.986503	-11.9421	19.4996
	6A02.3	6A02.0	-5.1242	6.2427	0.960319	-22.2857	12.0373
		6A02.2	1.16658	5.58986	0.99998	-14.2002	16.5333
		6A02.5	4.94532	4.40363	0.845225	-7.16043	17.0511
	6A02.5	6A02.0	-10.0695	6.8472	0.618049	-28.8928	8.75372
		6A02.2	-3.77874	5.71867	0.986503	-19.4996	11.9421
		6A02.3	-4.94532	4.40363	0.845225	-17.0511	7.16043
PEP_3_CB_QI	6A02.0	6A02.2	19.342*	4.31022	0.000287607	7.49347	31.1914
		6A02.3	15.695*	5.41193	0.0337334	0.817494	30.5727
		6A02.5	21.866*	5.93598	0.00361595	5.54756	38.1841
	6A02.2	6A02.0	-19.342*	4.31022	0.000287607	-31.1914	-7.49347
		6A02.3	-3.64734	4.84596	0.973937	-16.9691	9.67442
		6A02.5	2.52337	4.95763	0.996651	-11.1054	16.1521
	6A02.3	6A02.0	-15.695*	5.41193	0.0337334	-30.5727	-0.817494
		6A02.2	3.64734	4.84596	0.973937	-9.67442	16.9691
		6A02.5	6.17071	3.81759	0.512488	-4.32402	16.6654
	6A02.5	6A02.0	-21.866*	5.93598	0.00361595	-38.1841	-5.54756
		6A02.2	-2.52337	4.95763	0.996651	-16.1521	11.1054
		6A02.3	-6.17071	3.81759	0.512488	-16.6654	4.32402
Based on estimated marginal means
*. The mean difference is significant at the .05 level.
b. Adjustment for multiple comparisons: Sidak.
Multivariate Tests
	Value	F	Hypothesis df	Error df	Sig.	Partial Eta Squared	Noncent. Parameter	Observed Powerb
Pillai's trace	0.476292	2.89381	9	138	0.00364339	0.158764	26.0443	0.958205
Wilks' lambda	0.571408	3.08055	9	107.235	0.00251919	0.170183	21.9923	0.908858
Hotelling's trace	0.666594	3.16015	9	128	0.00177737	0.181802	28.4413	0.972687
Roy's largest root	0.499573	7.660a	3	46	0.000296125	0.333144	22.9804	0.981064
Each F tests the multivariate effect of ICD11. These tests are based on the linearly independent pairwise comparisons among the estimated marginal means.
a. The statistic is an upper bound on F that yields a lower bound on the significance level.
b. Computed using alpha = .05
Univariate Tests
Dependent Variable		Sum of Squares	df	Mean Square	F	Sig.	Partial Eta Squared	Noncent. Parameter	Observed Powera
PEP_3_C_QI	Contrast	728.725	3	242.908	2.89082	0.045408	0.158626	8.67245	0.6521
	Error	3865.27	46	84.0276
PEP_2_M_QI	Contrast	274.649	3	91.5496	0.929671	0.434017	0.0571648	2.78901	0.23835
	Error	4529.86	46	98.4753
PEP_3_CB_QI	Contrast	1639.33	3	546.442	7.38344	0.000386941	0.325022	22.1503	0.97701
	Error	3404.42	46	74.0092
The F tests the effect of ICD11. This test is based on the linearly independent pairwise comparisons among the estimated marginal means.
a. Computed using alpha = .05
General Linear Model
Between-Subjects Factors
		N
ICD11	6A02.0	13
	6A02.2	8
	6A02.3	8
	6A02.5	25
Descriptive Statistics
ICD11		Mean	Std. Deviation	N
PEP_3_C_QI	6A02.0	117.923	10.0288	13
	6A02.2	103.375	8.71677	8
	6A02.3	96	10.8628	8
	6A02.5	81.12	12.2553	25
	Total	95.4815	18.6191	54
PEP_2_M_QI	6A02.0	111.462	12.7516	13
	6A02.2	97.875	9.94898	8
	6A02.3	93	9.60655	8
	6A02.5	84.4	10.3963	25
	Total	94.1852	15.2205	54
PEP_3_CB_QI	6A02.0	120.308	13.7136	13
	6A02.2	93.125	11.3947	8
	6A02.3	90	10.3648	8
	6A02.5	80.36	7.56571	25
	Total	93.2963	18.9574	54
Box's Test of Equality of Covariance Matricesa
Box's M	25.9832
F	1.23027
df1	18
df2	2713.96
Sig.	0.226705
Tests the null hypothesis that the observed covariance matrices of the dependent variables are equal across groups.
a. Design: Intercept + Age_Moths + YoE_Parents + Age_Parents_Birth + IQ + ADOS_2_CS + ICD11
Multivariate Testsa
Effect		Value	F	Hypothesis df	Error df	Sig.	Partial Eta Squared	Noncent. Parameter	Observed Powerd
Intercept	Pillai's Trace	0.713972	35.778b	3	43	9.32349e-12	0.713972	107.335	1
	Wilks' Lambda	0.286028	35.778b	3	43	9.32349e-12	0.713972	107.335	1
	Hotelling's Trace	2.49616	35.778b	3	43	9.32349e-12	0.713972	107.335	1
	Roy's Largest Root	2.49616	35.778b	3	43	9.32349e-12	0.713972	107.335	1
Age_Moths	Pillai's Trace	0.0442671	.664b	3	43	0.578816	0.0442671	1.99165	0.177988
	Wilks' Lambda	0.955733	.664b	3	43	0.578816	0.0442671	1.99165	0.177988
	Hotelling's Trace	0.0463174	.664b	3	43	0.578816	0.0442671	1.99165	0.177988
	Roy's Largest Root	0.0463174	.664b	3	43	0.578816	0.0442671	1.99165	0.177988
YoE_Parents	Pillai's Trace	0.0693264	1.068b	3	43	0.372785	0.0693264	3.20309	0.268628
	Wilks' Lambda	0.930674	1.068b	3	43	0.372785	0.0693264	3.20309	0.268628
	Hotelling's Trace	0.0744906	1.068b	3	43	0.372785	0.0693264	3.20309	0.268628
	Roy's Largest Root	0.0744906	1.068b	3	43	0.372785	0.0693264	3.20309	0.268628
Age_Parents_Birth	Pillai's Trace	0.0275926	.407b	3	43	0.748934	0.0275926	1.22015	0.124089
	Wilks' Lambda	0.972407	.407b	3	43	0.748934	0.0275926	1.22015	0.124089
	Hotelling's Trace	0.0283756	.407b	3	43	0.748934	0.0275926	1.22015	0.124089
	Roy's Largest Root	0.0283756	.407b	3	43	0.748934	0.0275926	1.22015	0.124089
IQ	Pillai's Trace	0.210979	3.833b	3	43	0.0161484	0.210979	11.4979	0.783153
	Wilks' Lambda	0.789021	3.833b	3	43	0.0161484	0.210979	11.4979	0.783153
	Hotelling's Trace	0.267393	3.833b	3	43	0.0161484	0.210979	11.4979	0.783153
	Roy's Largest Root	0.267393	3.833b	3	43	0.0161484	0.210979	11.4979	0.783153
ADOS_2_CS	Pillai's Trace	0.44256	11.379b	3	43	1.2708e-05	0.44256	34.1383	0.998786
	Wilks' Lambda	0.55744	11.379b	3	43	1.2708e-05	0.44256	34.1383	0.998786
	Hotelling's Trace	0.793914	11.379b	3	43	1.2708e-05	0.44256	34.1383	0.998786
	Roy's Largest Root	0.793914	11.379b	3	43	1.2708e-05	0.44256	34.1383	0.998786
ICD11	Pillai's Trace	0.484135	2.88649	9	135	0.00376383	0.161378	25.9784	0.957426
	Wilks' Lambda	0.572418	3.00001	9	104.801	0.00319602	0.169695	21.4189	0.899261
	Hotelling's Trace	0.648192	3.00089	9	125	0.00284015	0.177675	27.008	0.963943
	Roy's Largest Root	0.403454	6.052c	3	45	0.00149405	0.287472	18.1554	0.943139
a. Design: Intercept + Age_Moths + YoE_Parents + Age_Parents_Birth + IQ + ADOS_2_CS + ICD11
b. Exact statistic
c. The statistic is an upper bound on F that yields a lower bound on the significance level.
d. Computed using alpha = .05
Levene's Test of Equality of Error Variancesa
	F	df1	df2	Sig.
PEP_3_C_QI	0.0595938	3	50	0.980716
PEP_2_M_QI	0.572656	3	50	0.635641
PEP_3_CB_QI	0.857971	3	50	0.469064
Tests the null hypothesis that the error variance of the dependent variable is equal across groups.
a. Design: Intercept + Age_Moths + YoE_Parents + Age_Parents_Birth + IQ + ADOS_2_CS + ICD11
Tests of Between-Subjects Effects
Source	Dependent Variable	Type III Sum of Squares	df	Mean Square	F	Sig.	Partial Eta Squared	Noncent. Parameter	Observed Powerd
Corrected Model	PEP_3_C_QI	15931.642a	8	1991.46	36.7	3.09513e-17	0.8671	293.6	1
	PEP_2_M_QI	8256.651b	8	1032.08	11.5488	9.8197e-09	0.672467	92.3908	1
	PEP_3_CB_QI	16535.556c	8	2066.94	37.0317	2.60544e-17	0.868133	296.253	1
Intercept	PEP_3_C_QI	4225.53	1	4225.53	77.8711	2.24608e-11	0.633763	77.8711	1
	PEP_2_M_QI	2857.55	1	2857.55	31.9756	1.01353e-06	0.415399	31.9756	0.999822
	PEP_3_CB_QI	3083.99	1	3083.99	55.2532	2.33147e-09	0.551136	55.2532	1
Age_Moths	PEP_3_C_QI	34.8358	1	34.8358	0.64198	0.427205	0.0140656	0.64198	0.122886
	PEP_2_M_QI	26.5593	1	26.5593	0.297195	0.588338	0.006561	0.297195	0.083206
	PEP_3_CB_QI	98.385	1	98.385	1.76268	0.190987	0.0376941	1.76268	0.255006
YoE_Parents	PEP_3_C_QI	44.0536	1	44.0536	0.811852	0.37237	0.0177214	0.811852	0.142747
	PEP_2_M_QI	92.9905	1	92.9905	1.04055	0.313147	0.0226007	1.04055	0.169683
	PEP_3_CB_QI	142.648	1	142.648	2.55569	0.116896	0.053741	2.55569	0.346488
Age_Parents_Birth	PEP_3_C_QI	53.3088	1	53.3088	0.982414	0.326903	0.021365	0.982414	0.16282
	PEP_2_M_QI	6.44824	1	6.44824	0.0721549	0.789452	0.00160088	0.0721549	0.0579567
	PEP_3_CB_QI	2.07387	1	2.07387	0.0371557	0.848016	0.000825	0.0371557	0.054088
IQ	PEP_3_C_QI	472.854	1	472.854	8.71411	0.00500153	0.162231	8.71411	0.823417
	PEP_2_M_QI	338.081	1	338.081	3.78307	0.0580381	0.0775489	3.78307	0.47752
	PEP_3_CB_QI	303.926	1	303.926	5.44518	0.0241495	0.107943	5.44518	0.62686
ADOS_2_CS	PEP_3_C_QI	1423.43	1	1423.43	26.232	6.12739e-06	0.368261	26.232	0.998855
	PEP_2_M_QI	508.365	1	508.365	5.68853	0.021349	0.112225	5.68853	0.645795
	PEP_3_CB_QI	892.72	1	892.72	15.9941	0.000233807	0.262224	15.9941	0.974565
ICD11	PEP_3_C_QI	556.441	3	185.48	3.41817	0.0251201	0.185587	10.2545	0.732078
	PEP_2_M_QI	137.457	3	45.8189	0.512707	0.675588	0.0330508	1.53812	0.146211
	PEP_3_CB_QI	990.008	3	330.003	5.91237	0.0017225	0.282721	17.7371	0.937781
Error	PEP_3_C_QI	2441.84	45	54.2631
	PEP_2_M_QI	4021.5	45	89.3666
	PEP_3_CB_QI	2511.7	45	55.8156
Total	PEP_3_C_QI	510676	54
	PEP_2_M_QI	491304	54
	PEP_3_CB_QI	489074	54
Corrected Total	PEP_3_C_QI	18373.5	53
	PEP_2_M_QI	12278.1	53
	PEP_3_CB_QI	19047.3	53
a. R Squared = .867 (Adjusted R Squared = .843)
b. R Squared = .672 (Adjusted R Squared = .614)
c. R Squared = .868 (Adjusted R Squared = .845)
d. Computed using alpha = .05
Parameter Estimates
Dependent Variable	Parameter	B	Std. Error	t	Sig.	95% Confidence Interval		Partial Eta Squared	Noncent. Parameter	Observed Powerb
						Lower Bound	Upper Bound
PEP_3_C_QI	Intercept	115.525	12.9304	8.93435	1.56897e-11	89.4818	141.568	0.639489	8.93435	1
	Age_Moths	-0.0434833	0.0542702	-0.801236	0.427205	-0.152789	0.0658225	0.0140656	0.801236	0.122886
	YoE_Parents	0.361576	0.401293	0.901028	0.37237	-0.446669	1.16982	0.0177214	0.901028	0.142747
	Age_Parents_Birth	-0.195501	0.197243	-0.991168	0.326903	-0.59277	0.201767	0.021365	0.991168	0.16282
	IQ	0.260888	0.0883777	2.95197	0.00500153	0.0828862	0.43889	0.162231	2.95197	0.823417
	ADOS_2_CS	-5.07284	0.990457	-5.12172	6.12739e-06	-7.06772	-3.07796	0.368261	5.12172	0.998855
	[ICD11=6A02.0]	10.4669	5.17779	2.0215	0.0492	0.038273	20.8955	0.0832499	2.0215	0.507343
	[ICD11=6A02.2]	10.4852	4.24508	2.46997	0.0173697	1.93521	19.0353	0.119387	2.46997	0.67618
	[ICD11=6A02.3]	9.41514	3.27452	2.87527	0.00614616	2.81992	16.0104	0.155202	2.87527	0.803297
	[ICD11=6A02.5]	0a
PEP_2_M_QI	Intercept	97.4603	16.5939	5.87326	4.81369e-07	64.0385	130.882	0.433928	5.87326	0.999923
	Age_Moths	-0.037968	0.0696461	-0.545156	0.588338	-0.178242	0.102306	0.006561	0.545156	0.083206
	YoE_Parents	0.525326	0.514988	1.02007	0.313147	-0.511913	1.56256	0.0226007	1.02007	0.169683
	Age_Parents_Birth	-0.067994	0.253126	-0.268617	0.789452	-0.577817	0.441829	0.00160088	0.268617	0.0579567
	IQ	0.220598	0.113417	1.94501	0.0580381	-0.00783605	0.449031	0.0775489	1.94501	0.47752
	ADOS_2_CS	-3.03159	1.27107	-2.38506	0.021349	-5.59167	-0.471518	0.112225	2.38506	0.645795
	[ICD11=6A02.0]	7.04749	6.64477	1.06061	0.294528	-6.33576	20.4307	0.0243879	1.06061	0.179652
	[ICD11=6A02.2]	3.73457	5.4478	0.685519	0.496533	-7.23786	14.707	0.0103351	0.685519	0.102961
	[ICD11=6A02.3]	4.35731	4.20226	1.0369	0.305324	-4.10648	12.8211	0.0233348	1.0369	0.173772
	[ICD11=6A02.5]	0a
PEP_3_CB_QI	Intercept	98.7507	13.1141	7.53011	1.67894e-09	72.3375	125.164	0.557534	7.53011	1
	Age_Moths	-0.0730758	0.0550411	-1.32766	0.190987	-0.183934	0.0377826	0.0376941	1.32766	0.255006
	YoE_Parents	0.650641	0.406993	1.59865	0.116896	-0.169085	1.47037	0.053741	1.59865	0.346488
	Age_Parents_Birth	0.0385603	0.200045	0.192758	0.848016	-0.364351	0.441472	0.000825	0.192758	0.054088
	IQ	0.209158	0.0896331	2.33349	0.0241495	0.0286277	0.389688	0.107943	2.33349	0.62686
	ADOS_2_CS	-4.01736	1.00453	-3.99926	0.000233807	-6.04058	-1.99414	0.262224	3.99926	0.974565
	[ICD11=6A02.0]	17.8611	5.25134	3.40125	0.00141666	7.28439	28.4379	0.204504	3.40125	0.91432
	[ICD11=6A02.2]	2.46484	4.30538	0.572502	0.569832	-6.20664	11.1363	0.00723085	0.572502	0.08668
	[ICD11=6A02.3]	5.3915	3.32104	1.62344	0.111481	-1.29741	12.0804	0.0553274	1.62344	0.355459
	[ICD11=6A02.5]	0a
a. This parameter is set to zero because it is redundant.
b. Computed using alpha = .05
Custom Hypothesis Tests
Contrast Results (K Matrix)
ICD11 Difference Contrast			Dependent Variable
			PEP_3_C_QI	PEP_2_M_QI	PEP_3_CB_QI
Level 2 vs. Level 1	Contrast Estimate		0.0183589	-3.31292	-15.3963
	Hypothesized Value		0	0	0
	Difference (Estimate - Hypothesized)		0.0183589	-3.31292	-15.3963
	Std. Error		3.81678	4.89816	3.871
	Sig.		0.996183	0.502273	0.000250286
	95% Confidence Interval for Difference	Lower Bound	-7.66903	-13.1783	-23.1929
		Upper Bound	7.70575	6.55247	-7.59971
Level 3 vs. Previous	Contrast Estimate		-1.06092	-1.03372	-4.77149
	Hypothesized Value		0	0	0
	Difference (Estimate - Hypothesized)		-1.06092	-1.03372	-4.77149
	Std. Error		4.00452	5.13909	4.0614
	Sig.		0.792273	0.841488	0.246239
	95% Confidence Interval for Difference	Lower Bound	-9.12644	-11.3844	-12.9516
		Upper Bound	7.0046	9.31693	3.4086
Level 4 vs. Previous	Contrast Estimate		-10.1224	-5.04646	-8.57249
	Hypothesized Value		0	0	0
	Difference (Estimate - Hypothesized)		-10.1224	-5.04646	-8.57249
	Std. Error		3.53921	4.54194	3.58948
	Sig.		0.00640008	0.272436	0.0211873
	95% Confidence Interval for Difference	Lower Bound	-17.2508	-14.1944	-15.8021
		Upper Bound	-2.99409	4.10149	-1.3429
Multivariate Test Results
	Value	F	Hypothesis df	Error df	Sig.	Partial Eta Squared	Noncent. Parameter	Observed Powerb
Pillai's trace	0.484135	2.88649	9	135	0.00376383	0.161378	25.9784	0.957426
Wilks' lambda	0.572418	3.00001	9	104.801	0.00319602	0.169695	21.4189	0.899261
Hotelling's trace	0.648192	3.00089	9	125	0.00284015	0.177675	27.008	0.963943
Roy's largest root	0.403454	6.052a	3	45	0.00149405	0.287472	18.1554	0.943139
a. The statistic is an upper bound on F that yields a lower bound on the significance level.
b. Computed using alpha = .05
Univariate Test Results
Source	Dependent Variable	Sum of Squares	df	Mean Square	F	Sig.	Partial Eta Squared	Noncent. Parameter	Observed Powera
Contrast	PEP_3_C_QI	556.441	3	185.48	3.41817	0.0251201	0.185587	10.2545	0.732078
	PEP_2_M_QI	137.457	3	45.8189	0.512707	0.675588	0.0330508	1.53812	0.146211
	PEP_3_CB_QI	990.008	3	330.003	5.91237	0.0017225	0.282721	17.7371	0.937781
Error	PEP_3_C_QI	2441.84	45	54.2631
	PEP_2_M_QI	4021.5	45	89.3666
	PEP_3_CB_QI	2511.7	45	55.8156
a. Computed using alpha = .05
Estimated Marginal Means
1. Grand Mean
Dependent Variable	Mean	Std. Error	95% Confidence Interval
			Lower Bound	Upper Bound
PEP_3_C_QI	97.605a	1.21147	95.1653	100.045
PEP_2_M_QI	95.075a	1.55471	91.9433	98.206
PEP_3_CB_QI	94.262a	1.22868	91.7872	96.7366
a. Covariates appearing in the model are evaluated at the following values: Age_Moths = 69.41, YoE_Parents = 13.2778, Age_Parents_Birth = 36.0463, IQ = 62.46, ADOS_2_CS = 7.20.
2. ICD11
Estimates
Dependent Variable	ICD11	Mean	Std. Error	95% Confidence Interval
				Lower Bound	Upper Bound
PEP_3_C_QI	6A02.0	100.480a	3.49341	93.4443	107.516
	6A02.2	100.499a	2.96045	94.5361	106.461
	6A02.3	99.429a	2.68336	94.024	104.833
	6A02.5	90.013a	2.25194	85.4778	94.5491
PEP_2_M_QI	6A02.0	98.337a	4.48317	89.3077	107.367
	6A02.2	95.024a	3.79921	87.3723	102.676
	6A02.3	95.647a	3.44362	88.7113	102.583
	6A02.5	91.290a	2.88996	85.4691	97.1104
PEP_3_CB_QI	6A02.0	105.694a	3.54304	98.5576	112.83
	6A02.2	90.297a	3.00251	84.25	96.3447
	6A02.3	93.224a	2.72148	87.7426	98.7053
	6A02.5	87.832a	2.28393	83.2324	92.4326
a. Covariates appearing in the model are evaluated at the following values: Age_Moths = 69.41, YoE_Parents = 13.2778, Age_Parents_Birth = 36.0463, IQ = 62.46, ADOS_2_CS = 7.20.
Pairwise Comparisons
Dependent Variable	(I) ICD11	(J) ICD11	Mean Difference (I-J)	Std. Error	Sig.b	95% Confidence Interval for Differenceb
						Lower Bound	Upper Bound
PEP_3_C_QI	6A02.0	6A02.2	-0.0183589	3.81678	1	-10.5213	10.4846
		6A02.3	1.05174	4.70179	0.99997	-11.8865	13.99
		6A02.5	10.4669	5.17779	0.261186	-3.78124	24.715
	6A02.2	6A02.0	0.0183589	3.81678	1	-10.4846	10.5213
		6A02.3	1.0701	4.15324	0.999932	-10.3587	12.4989
		6A02.5	10.4852	4.24508	0.0997958	-1.19627	22.1668
	6A02.3	6A02.0	-1.05174	4.70179	0.99997	-13.99	11.8865
		6A02.2	-1.0701	4.15324	0.999932	-12.4989	10.3587
		6A02.5	9.415*	3.27452	0.036315	0.404393	18.4259
	6A02.5	6A02.0	-10.4669	5.17779	0.261186	-24.715	3.78124
		6A02.2	-10.4852	4.24508	0.0997958	-22.1668	1.19627
		6A02.3	-9.415*	3.27452	0.036315	-18.4259	-0.404393
PEP_2_M_QI	6A02.0	6A02.2	3.31292	4.89816	0.984796	-10.1657	16.7915
		6A02.3	2.69018	6.03391	0.998396	-13.9138	19.2941
		6A02.5	7.04749	6.64477	0.876724	-11.2374	25.3324
	6A02.2	6A02.0	-3.31292	4.89816	0.984796	-16.7915	10.1657
		6A02.3	-0.622737	5.32995	0.999999	-15.2895	14.0441
		6A02.5	3.73457	5.4478	0.983714	-11.2566	18.7257
	6A02.3	6A02.0	-2.69018	6.03391	0.998396	-19.2941	13.9138
		6A02.2	0.622737	5.32995	0.999999	-14.0441	15.2895
		6A02.5	4.35731	4.20226	0.887619	-7.20637	15.921
	6A02.5	6A02.0	-7.04749	6.64477	0.876724	-25.3324	11.2374
		6A02.2	-3.73457	5.4478	0.983714	-18.7257	11.2566
		6A02.3	-4.35731	4.20226	0.887619	-15.921	7.20637
PEP_3_CB_QI	6A02.0	6A02.2	15.396*	3.871	0.00150078	4.74418	26.0484
		6A02.3	12.4696	4.76858	0.0704354	-0.652425	25.5917
		6A02.5	17.861*	5.25134	0.00846992	3.41062	32.3116
	6A02.2	6A02.0	-15.396*	3.871	0.00150078	-26.0484	-4.74418
		6A02.3	-2.92666	4.21224	0.982559	-14.5178	8.66447
		6A02.5	2.46484	4.30538	0.993664	-9.3826	14.3123
	6A02.3	6A02.0	-12.4696	4.76858	0.0704354	-25.5917	0.652425
		6A02.2	2.92666	4.21224	0.982559	-8.66447	14.5178
		6A02.5	5.3915	3.32104	0.507961	-3.74725	14.5302
	6A02.5	6A02.0	-17.861*	5.25134	0.00846992	-32.3116	-3.41062
		6A02.2	-2.46484	4.30538	0.993664	-14.3123	9.3826
		6A02.3	-5.3915	3.32104	0.507961	-14.5302	3.74725
Based on estimated marginal means
*. The mean difference is significant at the .05 level.
b. Adjustment for multiple comparisons: Sidak.
Multivariate Tests
	Value	F	Hypothesis df	Error df	Sig.	Partial Eta Squared	Noncent. Parameter	Observed Powerb
Pillai's trace	0.484135	2.88649	9	135	0.00376383	0.161378	25.9784	0.957426
Wilks' lambda	0.572418	3.00001	9	104.801	0.00319602	0.169695	21.4189	0.899261
Hotelling's trace	0.648192	3.00089	9	125	0.00284015	0.177675	27.008	0.963943
Roy's largest root	0.403454	6.052a	3	45	0.00149405	0.287472	18.1554	0.943139
Each F tests the multivariate effect of ICD11. These tests are based on the linearly independent pairwise comparisons among the estimated marginal means.
a. The statistic is an upper bound on F that yields a lower bound on the significance level.
b. Computed using alpha = .05
Univariate Tests
Dependent Variable		Sum of Squares	df	Mean Square	F	Sig.	Partial Eta Squared	Noncent. Parameter	Observed Powera
PEP_3_C_QI	Contrast	556.441	3	185.48	3.41817	0.0251201	0.185587	10.2545	0.732078
	Error	2441.84	45	54.2631
PEP_2_M_QI	Contrast	137.457	3	45.8189	0.512707	0.675588	0.0330508	1.53812	0.146211
	Error	4021.5	45	89.3666
PEP_3_CB_QI	Contrast	990.008	3	330.003	5.91237	0.0017225	0.282721	17.7371	0.937781
	Error	2511.7	45	55.8156
The F tests the effect of ICD11. This test is based on the linearly independent pairwise comparisons among the estimated marginal means.
a. Computed using alpha = .05

## Sheet: Sheet_S7
Univariate Analysis of Variance
Descriptive Statistics
Dependent Variable:	PEP_3_CB_QI
Mean	Std. Deviation	N
93.5714	18.6663	56
Tests for Heteroskedasticity
Modified Breusch-Pagan Test for Heteroskedasticitya,b,c
Chi-Square	df	Sig.
1.97794	1	0.159608
a. Dependent variable: PEP_3_CB_QI
b. Tests the null hypothesis that the variance of the errors does not depend on the values of the independent variables.
c. Predicted values from design: Intercept + IQ
Tests of Between-Subjects Effects
Dependent Variable:	PEP_3_CB_QI
Source	Type III Sum of Squares	df	Mean Square	F	Sig.	Partial Eta Squared	Noncent. Parameter	Observed Powerb
Corrected Model	13427.194a	1	13427.2	126.395	9.21053e-16	0.700657	126.395	1
Intercept	23104.5	1	23104.5	217.491	1.39061e-20	0.801099	217.491	1
IQ	13427.2	1	13427.2	126.395	9.21053e-16	0.700657	126.395	1
Error	5736.52	54	106.232
Total	509478	56
Corrected Total	19163.7	55
a. R Squared = .701 (Adjusted R Squared = .695)
b. Computed using alpha = .05
Parameter Estimates
Dependent Variable:	PEP_3_CB_QI
Parameter	B	Std. Error	t	Sig.	95% Confidence Interval		Partial Eta Squared	Noncent. Parameter	Observed Powera
					Lower Bound	Upper Bound
Intercept	54.7843	3.71479	14.7476	1.39061e-20	47.3365	62.232	0.801099	14.7476	1
IQ	0.621305	0.0552636	11.2426	9.21053e-16	0.510508	0.732102	0.700657	11.2426	1
a. Computed using alpha = .05
General Estimable Functiona
Parameter	Contrast
	L1	L2
Intercept	1	0
IQ	0	1
a. Design: Intercept + IQ
Contrast Coefficients (L' Matrix)
Intercept
Parameter	Contrast
	L1
Intercept	1
IQ	0
The default display of this matrix is the transpose of the corresponding L matrix. Based on Type III Sums of Squares.
IQ
Parameter	Contrast
	L2
Intercept	0
IQ	1
The default display of this matrix is the transpose of the corresponding L matrix. Based on Type III Sums of Squares.
Lack of Fit Tests
Dependent Variable:	PEP_3_CB_QI
Source	Sum of Squares	df	Mean Square	F	Sig.	Partial Eta Squared	Noncent. Parameter	Observed Powera
Lack of Fit	4812.85	41	117.387	1.65214	0.164536	0.838985	67.7377	0.653533
Pure Error	923.667	13	71.0513
a. Computed using alpha = .05
Univariate Analysis of Variance
Descriptive Statistics
Dependent Variable:	PEP_3_CB_QI
Mean	Std. Deviation	N
93.5714	18.6663	56
Tests for Heteroskedasticity
Modified Breusch-Pagan Test for Heteroskedasticitya,b,c
Chi-Square	df	Sig.
1.51086	1	0.219008
a. Dependent variable: PEP_3_CB_QI
b. Tests the null hypothesis that the variance of the errors does not depend on the values of the independent variables.
c. Predicted values from design: Intercept + IQ + Age_Moths + YoE_Parents + Age_Parents_Birth
Tests of Between-Subjects Effects
Dependent Variable:	PEP_3_CB_QI
Source	Type III Sum of Squares	df	Mean Square	F	Sig.	Partial Eta Squared	Noncent. Parameter	Observed Powerb
Corrected Model	14068.785a	4	3517.2	35.207	4.20444e-14	0.734137	140.828	1
Intercept	2237.21	1	2237.21	22.3943	1.8005e-05	0.305123	22.3943	0.996336
IQ	8035.35	1	8035.35	80.4335	4.60935e-12	0.611971	80.4335	1
Age_Moths	175.638	1	175.638	1.75813	0.190766	0.0333243	1.75813	0.255527
YoE_Parents	483.258	1	483.258	4.83739	0.0324081	0.0866335	4.83739	0.57846
Age_Parents_Birth	26.6794	1	26.6794	0.26706	0.607545	0.00520919	0.26706	0.0799435
Error	5094.93	51	99.9006
Total	509478	56
Corrected Total	19163.7	55
a. R Squared = .734 (Adjusted R Squared = .713)
b. Computed using alpha = .05
Parameter Estimates
Dependent Variable:	PEP_3_CB_QI
Parameter	B	Std. Error	t	Sig.	95% Confidence Interval		Partial Eta Squared	Noncent. Parameter	Observed Powera
					Lower Bound	Upper Bound
Intercept	54.7784	11.5755	4.73226	1.8005e-05	31.5396	78.0172	0.305123	4.73226	0.996336
IQ	0.548663	0.0611768	8.96847	4.60935e-12	0.425845	0.67148	0.611971	8.96847	1
Age_Moths	-0.0860616	0.0649058	-1.32594	0.190766	-0.216365	0.0442423	0.0333243	1.32594	0.255527
YoE_Parents	1.1398	0.518232	2.19941	0.0324081	0.0994084	2.1802	0.0866335	2.19941	0.57846
Age_Parents_Birth	-0.132714	0.25681	-0.516779	0.607545	-0.648281	0.382854	0.00520919	0.516779	0.0799435
a. Computed using alpha = .05
General Estimable Functiona
Parameter	Contrast
	L1	L2	L3	L4	L5
Intercept	1	0	0	0	0
IQ	0	1	0	0	0
Age_Moths	0	0	1	0	0
YoE_Parents	0	0	0	1	0
Age_Parents_Birth	0	0	0	0	1
a. Design: Intercept + IQ + Age_Moths + YoE_Parents + Age_Parents_Birth
Contrast Coefficients (L' Matrix)
Intercept
Parameter	Contrast
	L1
Intercept	1
IQ	0
Age_Moths	0
YoE_Parents	0
Age_Parents_Birth	0
The default display of this matrix is the transpose of the corresponding L matrix. Based on Type III Sums of Squares.
IQ
Parameter	Contrast
	L2
Intercept	0
IQ	1
Age_Moths	0
YoE_Parents	0
Age_Parents_Birth	0
The default display of this matrix is the transpose of the corresponding L matrix. Based on Type III Sums of Squares.
Age_Moths
Parameter	Contrast
	L3
Intercept	0
IQ	0
Age_Moths	1
YoE_Parents	0
Age_Parents_Birth	0
The default display of this matrix is the transpose of the corresponding L matrix. Based on Type III Sums of Squares.
YoE_Parents
Parameter	Contrast
	L4
Intercept	0
IQ	0
Age_Moths	0
YoE_Parents	1
Age_Parents_Birth	0
The default display of this matrix is the transpose of the corresponding L matrix. Based on Type III Sums of Squares.
Age_Parents_Birth
Parameter	Contrast
	L5
Intercept	0
IQ	0
Age_Moths	0
YoE_Parents	0
Age_Parents_Birth	1
The default display of this matrix is the transpose of the corresponding L matrix. Based on Type III Sums of Squares.
Lack of Fit Tests
Dependent Variable:	PEP_3_CB_QI
Source	Sum of Squares	df	Mean Square	F	Sig.	Partial Eta Squared	Noncent. Parameter	Observed Powera
Lack of Fit	5094.93	51	99.9006			1
Pure Error	0	0
a. Computed using alpha = .05
Univariate Analysis of Variance
Between-Subjects Factors
		N
ICD11	6A02.0	13
	6A02.2	8
	6A02.3	8
	6A02.5	25
Descriptive Statistics
Dependent Variable:	PEP_3_CB_QI
ICD11	Mean	Std. Deviation	N
6A02.0	120.308	13.7136	13
6A02.2	93.125	11.3947	8
6A02.3	90	10.3648	8
6A02.5	80.36	7.56571	25
Total	93.2963	18.9574	54
Levene's Test of Equality of Error Variancesa
Dependent Variable:	PEP_3_CB_QI
F	df1	df2	Sig.
3.35859	3	50	0.0259225
Tests the null hypothesis that the error variance of the dependent variable is equal across groups.
a. Design: Intercept + IQ + Age_Moths + YoE_Parents + Age_Parents_Birth + ICD11
Tests for Heteroskedasticity
Modified Breusch-Pagan Test for Heteroskedasticitya,b,c
Chi-Square	df	Sig.
1.83709	1	0.175292
a. Dependent variable: PEP_3_CB_QI
b. Tests the null hypothesis that the variance of the errors does not depend on the values of the independent variables.
c. Predicted values from design: Intercept + IQ + Age_Moths + YoE_Parents + Age_Parents_Birth + ICD11
Tests of Between-Subjects Effects
Dependent Variable:	PEP_3_CB_QI
Source		Type III Sum of Squares	df	Mean Square	F	Sig.	Partial Eta Squared	Noncent. Parameter	Observed Powerc
Intercept	Hypothesis	2191.57	1	2191.57	27.3371	3.62466e-06	0.361151	27.3371	0.999217
	Error	3876.72	48.3573	80.168a
IQ	Hypothesis	593.604	1	593.604	8.02068	0.00683994	0.148474	8.02068	0.791761
	Error	3404.42	46	74.009b
Age_Moths	Hypothesis	305.429	1	305.429	4.1269	0.048007	0.0823291	4.1269	0.511614
	Error	3404.42	46	74.009b
YoE_Parents	Hypothesis	200.409	1	200.409	2.70789	0.10667	0.0555945	2.70789	0.363824
	Error	3404.42	46	74.009b
Age_Parents_Birth	Hypothesis	0.607184	1	0.607184	0.00820417	0.928222	0.00017832	0.00820417	0.0509018
	Error	3404.42	46	74.009b
ICD11	Hypothesis	1639.33	3	546.442	7.38344	0.000386941	0.325022	22.1503	0.97701
	Error	3404.42	46	74.009b
a. .013 MS(ICD11) + .987 MS(Error)
b. MS(Error)
c. Computed using alpha = .05
Expected Mean Squaresa,b
Source	Variance Component
	Var(ICD11)	Var(Error)	Quadratic Term
Intercept	0.0993421	1	Intercept
IQ	0	1	IQ
Age_Moths	0	1	Age_Moths
YoE_Parents	0	1	YoE_Parents
Age_Parents_Birth	0	1	Age_Parents_Birth
ICD11	7.61992	1
Error	0	1
a. For each source, the expected mean square equals the sum of the coefficients in the cells times the variance components, plus a quadratic term involving effects in the Quadratic Term cell.
b. Expected Mean Squares are based on the Type III Sums of Squares.
Parameter Estimates
Dependent Variable:	PEP_3_CB_QI
Parameter	B	Std. Error	t	Sig.	95% Confidence Interval		Partial Eta Squared	Noncent. Parameter	Observed Powerb
					Lower Bound	Upper Bound
Intercept	66.6245	11.9363	5.58169	1.2208e-06	42.5981	90.6509	0.4038	5.58169	0.999769
IQ	0.285586	0.10084	2.83208	0.00683994	0.0826062	0.488565	0.148474	2.83208	0.791761
Age_Moths	-0.125106	0.0615839	-2.03148	0.048007	-0.249068	-0.00114437	0.0823291	2.03148	0.511614
YoE_Parents	0.769155	0.46741	1.64557	0.10667	-0.171693	1.71	0.0555945	1.64557	0.363824
Age_Parents_Birth	0.0208595	0.230296	0.0905769	0.928222	-0.442702	0.484421	0.00017832	0.0905769	0.0509018
[ICD11=6A02.0]	21.8658	5.93598	3.68361	0.000603569	9.91731	33.8143	0.227786	3.68361	0.950088
[ICD11=6A02.2]	2.52337	4.95763	0.508987	0.613194	-7.45582	12.5026	0.00560037	0.508987	0.0789136
[ICD11=6A02.3]	6.17071	3.81759	1.61639	0.112849	-1.51371	13.8551	0.0537454	1.61639	0.353176
[ICD11=6A02.5]	0a
a. This parameter is set to zero because it is redundant.
b. Computed using alpha = .05
General Estimable Functiona
Parameter	Contrast
	L1	L2	L3	L4	L5	L6	L7	L8
Intercept	1	0	0	0	0	0	0	0
IQ	0	1	0	0	0	0	0	0
Age_Moths	0	0	1	0	0	0	0	0
YoE_Parents	0	0	0	1	0	0	0	0
Age_Parents_Birth	0	0	0	0	1	0	0	0
[ICD11=6A02.0]	0	0	0	0	0	1	0	0
[ICD11=6A02.2]	0	0	0	0	0	0	1	0
[ICD11=6A02.3]	0	0	0	0	0	0	0	1
[ICD11=6A02.5]	1	0	0	0	0	-1	-1	-1
a. Design: Intercept + IQ + Age_Moths + YoE_Parents + Age_Parents_Birth + ICD11
Contrast Coefficients (L' Matrix)
Intercept
Parameter	Contrast
	L1
Intercept	1
IQ	0
Age_Moths	0
YoE_Parents	0
Age_Parents_Birth	0
[ICD11=6A02.0]	0.25
[ICD11=6A02.2]	0.25
[ICD11=6A02.3]	0.25
[ICD11=6A02.5]	0.25
The default display of this matrix is the transpose of the corresponding L matrix. Based on Type III Sums of Squares.
IQ
Parameter	Contrast
	L2
Intercept	0
IQ	1
Age_Moths	0
YoE_Parents	0
Age_Parents_Birth	0
[ICD11=6A02.0]	0
[ICD11=6A02.2]	0
[ICD11=6A02.3]	0
[ICD11=6A02.5]	0
The default display of this matrix is the transpose of the corresponding L matrix. Based on Type III Sums of Squares.
Age_Moths
Parameter	Contrast
	L3
Intercept	0
IQ	0
Age_Moths	1
YoE_Parents	0
Age_Parents_Birth	0
[ICD11=6A02.0]	0
[ICD11=6A02.2]	0
[ICD11=6A02.3]	0
[ICD11=6A02.5]	0
The default display of this matrix is the transpose of the corresponding L matrix. Based on Type III Sums of Squares.
YoE_Parents
Parameter	Contrast
	L4
Intercept	0
IQ	0
Age_Moths	0
YoE_Parents	1
Age_Parents_Birth	0
[ICD11=6A02.0]	0
[ICD11=6A02.2]	0
[ICD11=6A02.3]	0
[ICD11=6A02.5]	0
The default display of this matrix is the transpose of the corresponding L matrix. Based on Type III Sums of Squares.
Age_Parents_Birth
Parameter	Contrast
	L5
Intercept	0
IQ	0
Age_Moths	0
YoE_Parents	0
Age_Parents_Birth	1
[ICD11=6A02.0]	0
[ICD11=6A02.2]	0
[ICD11=6A02.3]	0
[ICD11=6A02.5]	0
The default display of this matrix is the transpose of the corresponding L matrix. Based on Type III Sums of Squares.
ICD11
Parameter	Contrast
	L6	L7	L8
Intercept	0	0	0
IQ	0	0	0
Age_Moths	0	0	0
YoE_Parents	0	0	0
Age_Parents_Birth	0	0	0
[ICD11=6A02.0]	1	0	0
[ICD11=6A02.2]	0	1	0
[ICD11=6A02.3]	0	0	1
[ICD11=6A02.5]	-1	-1	-1
The default display of this matrix is the transpose of the corresponding L matrix. Based on Type III Sums of Squares.
Lack of Fit Tests
Dependent Variable:	PEP_3_CB_QI
Source	Sum of Squares	df	Mean Square	F	Sig.	Partial Eta Squared	Noncent. Parameter	Observed Powera
Lack of Fit	3404.42	46	74.0092			1
Pure Error	0	0
a. Computed using alpha = .05
Custom Hypothesis Tests
Contrast Coefficients (L' Matrix)
Parameter	ICD11 Difference Contrast
	Level 2 vs. Level 1	Level 3 vs. Previous	Level 4 vs. Previous
Intercept	0	0	0
IQ	0	0	0
Age_Moths	0	0	0
YoE_Parents	0	0	0
Age_Parents_Birth	0	0	0
[ICD11=6A02.0]	-1	-0.5	-0.333333
[ICD11=6A02.2]	1	-0.5	-0.333333
[ICD11=6A02.3]	0	1	-0.333333
[ICD11=6A02.5]	0	0	1
The default display of this matrix is the transpose of the corresponding L matrix.
Contrast Results (K Matrix)
ICD11 Difference Contrast			Dependent Variable
			PEP_3_CB_QI
Level 2 vs. Level 1	Contrast Estimate		-19.3424
	Hypothesized Value		0
	Difference (Estimate - Hypothesized)		-19.3424
	Std. Error		4.31022
	Sig.		4.79402e-05
	95% Confidence Interval for Difference	Lower Bound	-28.0185
		Upper Bound	-10.6664
Level 3 vs. Previous	Contrast Estimate		-6.02388
	Hypothesized Value		0
	Difference (Estimate - Hypothesized)		-6.02388
	Std. Error		4.66279
	Sig.		0.202844
	95% Confidence Interval for Difference	Lower Bound	-15.4096
		Upper Bound	3.36184
Level 4 vs. Previous	Contrast Estimate		-10.1866
	Hypothesized Value		0
	Difference (Estimate - Hypothesized)		-10.1866
	Std. Error		4.10709
	Sig.		0.01685
	95% Confidence Interval for Difference	Lower Bound	-18.4538
		Upper Bound	-1.91949
Test Results
Dependent Variable:	PEP_3_CB_QI
Source	Sum of Squares	df	Mean Square	F	Sig.	Partial Eta Squared	Noncent. Parameter	Observed Powera
Contrast	1639.33	3	546.442	7.38344	0.000386941	0.325022	22.1503	0.97701
Error	3404.42	46	74.0092
a. Computed using alpha = .05
Estimated Marginal Means
1. Grand Mean
Contrast Coefficients (L' Matrix)
Parameter	Grand Mean
Intercept	1
IQ	62.463
Age_Moths	69.4074
YoE_Parents	13.2778
Age_Parents_Birth	36.0463
[ICD11=6A02.0]	0.25
[ICD11=6A02.2]	0.25
[ICD11=6A02.3]	0.25
[ICD11=6A02.5]	0.25
Estimates
Dependent Variable:	PEP_3_CB_QI
Mean	Std. Error	95% Confidence Interval
		Lower Bound	Upper Bound
94.384a	1.41439	91.5372	97.2313
a. Covariates appearing in the model are evaluated at the following values: IQ = 62.46, Age_Moths = 69.41, YoE_Parents = 13.2778, Age_Parents_Birth = 36.0463.
2. ICD11
Contrast Coefficients (L' Matrix)
Parameter	ICD11
	6A02.0	6A02.2	6A02.3	6A02.5
Intercept	1	1	1	1
IQ	62.463	62.463	62.463	62.463
Age_Moths	69.4074	69.4074	69.4074	69.4074
YoE_Parents	13.2778	13.2778	13.2778	13.2778
Age_Parents_Birth	36.0463	36.0463	36.0463	36.0463
[ICD11=6A02.0]	1	0	0	0
[ICD11=6A02.2]	0	1	0	0
[ICD11=6A02.3]	0	0	1	0
[ICD11=6A02.5]	0	0	0	1
Estimates
Dependent Variable:	PEP_3_CB_QI
ICD11	Mean	Std. Error	95% Confidence Interval
			Lower Bound	Upper Bound
6A02.0	108.610a	3.99246	100.574	116.647
6A02.2	89.268a	3.44466	82.3339	96.2014
6A02.3	92.915a	3.13253	86.6096	99.2205
6A02.5	86.744a	2.61122	81.4882	92.0004
a. Covariates appearing in the model are evaluated at the following values: IQ = 62.46, Age_Moths = 69.41, YoE_Parents = 13.2778, Age_Parents_Birth = 36.0463.
Pairwise Comparisons
Dependent Variable:	PEP_3_CB_QI
(I) ICD11	(J) ICD11	Mean Difference (I-J)	Std. Error	Sig.b	95% Confidence Interval for Differenceb
					Lower Bound	Upper Bound
6A02.0	6A02.2	19.342*	4.31022	0.000287607	7.49347	31.1914
	6A02.3	15.695*	5.41193	0.0337334	0.817494	30.5727
	6A02.5	21.866*	5.93598	0.00361595	5.54756	38.1841
6A02.2	6A02.0	-19.342*	4.31022	0.000287607	-31.1914	-7.49347
	6A02.3	-3.64734	4.84596	0.973937	-16.9691	9.67442
	6A02.5	2.52337	4.95763	0.996651	-11.1054	16.1521
6A02.3	6A02.0	-15.695*	5.41193	0.0337334	-30.5727	-0.817494
	6A02.2	3.64734	4.84596	0.973937	-9.67442	16.9691
	6A02.5	6.17071	3.81759	0.512488	-4.32402	16.6654
6A02.5	6A02.0	-21.866*	5.93598	0.00361595	-38.1841	-5.54756
	6A02.2	-2.52337	4.95763	0.996651	-16.1521	11.1054
	6A02.3	-6.17071	3.81759	0.512488	-16.6654	4.32402
Based on estimated marginal means
*. The mean difference is significant at the .05 level.
b. Adjustment for multiple comparisons: Sidak.
Univariate Tests
Dependent Variable:	PEP_3_CB_QI
	Sum of Squares	df	Mean Square	F	Sig.	Partial Eta Squared	Noncent. Parameter	Observed Powera
Contrast	1639.33	3	546.442	7.38344	0.000386941	0.325022	22.1503	0.97701
Error	3404.42	46	74.0092
The F tests the effect of ICD11. This test is based on the linearly independent pairwise comparisons among the estimated marginal means.
a. Computed using alpha = .05
Univariate Analysis of Variance
Descriptive Statistics
Dependent Variable:	ADOS_2_CS
Mean	Std. Deviation	N
7.17857	1.41559	56
Tests for Heteroskedasticity
Modified Breusch-Pagan Test for Heteroskedasticitya,b,c
Chi-Square	df	Sig.
0.0283791	1	0.866221
a. Dependent variable: ADOS_2_CS
b. Tests the null hypothesis that the variance of the errors does not depend on the values of the independent variables.
c. Predicted values from design: Intercept + IQ
Tests of Between-Subjects Effects
Dependent Variable:	ADOS_2_CS
Source	Type III Sum of Squares	df	Mean Square	F	Sig.	Partial Eta Squared	Noncent. Parameter	Observed Powerb
Corrected Model	45.735a	1	45.7352	38.3024	8.47745e-08	0.414967	38.3024	0.999981
Intercept	686.34	1	686.34	574.797	1.8508e-30	0.914122	574.797	1
IQ	45.7352	1	45.7352	38.3024	8.47745e-08	0.414967	38.3024	0.999981
Error	64.479	54	1.19406
Total	2996	56
Corrected Total	110.214	55
a. R Squared = .415 (Adjusted R Squared = .404)
b. Computed using alpha = .05
Parameter Estimates
Dependent Variable:	ADOS_2_CS
Parameter	B	Std. Error	t	Sig.	95% Confidence Interval		Partial Eta Squared	Noncent. Parameter	Observed Powera
					Lower Bound	Upper Bound
Intercept	9.44228	0.39384	23.9749	1.8508e-30	8.65268	10.2319	0.914122	23.9749	1
IQ	-0.0362608	0.00585901	-6.18889	8.47745e-08	-0.0480074	-0.0245142	0.414967	6.18889	0.999981
a. Computed using alpha = .05
General Estimable Functiona
Parameter	Contrast
	L1	L2
Intercept	1	0
IQ	0	1
a. Design: Intercept + IQ
Contrast Coefficients (L' Matrix)
Intercept
Parameter	Contrast
	L1
Intercept	1
IQ	0
The default display of this matrix is the transpose of the corresponding L matrix. Based on Type III Sums of Squares.
IQ
Parameter	Contrast
	L2
Intercept	0
IQ	1
The default display of this matrix is the transpose of the corresponding L matrix. Based on Type III Sums of Squares.
Lack of Fit Tests
Dependent Variable:	ADOS_2_CS
Source	Sum of Squares	df	Mean Square	F	Sig.	Partial Eta Squared	Noncent. Parameter	Observed Powera
Lack of Fit	54.479	41	1.32876	1.72738	0.143515	0.844911	70.8228	0.678305
Pure Error	10	13	0.769231
a. Computed using alpha = .05
Univariate Analysis of Variance
Descriptive Statistics
Dependent Variable:	ADOS_2_CS
Mean	Std. Deviation	N
7.17857	1.41559	56
Tests for Heteroskedasticity
Modified Breusch-Pagan Test for Heteroskedasticitya,b,c
Chi-Square	df	Sig.
0.0824739	1	0.773972
a. Dependent variable: ADOS_2_CS
b. Tests the null hypothesis that the variance of the errors does not depend on the values of the independent variables.
c. Predicted values from design: Intercept + IQ + YoE_Parents + Age_Parents_Birth + Age_Moths
Tests of Between-Subjects Effects
Dependent Variable:	ADOS_2_CS
Source	Type III Sum of Squares	df	Mean Square	F	Sig.	Partial Eta Squared	Noncent. Parameter	Observed Powerb
Corrected Model	50.017a	4	12.5043	10.5938	2.52076e-06	0.453817	42.3754	0.999737
Intercept	51.785	1	51.785	43.8731	2.13954e-08	0.46244	43.8731	0.999997
IQ	25.0457	1	25.0457	21.2191	2.76373e-05	0.293816	21.2191	0.994738
YoE_Parents	0.734122	1	0.734122	0.621961	0.43397	0.0120484	0.621961	0.120924
Age_Parents_Birth	0.337594	1	0.337594	0.286015	0.59511	0.00557687	0.286015	0.082102
Age_Moths	3.32593	1	3.32593	2.81778	0.0993429	0.0523579	2.81778	0.377319
Error	60.1971	51	1.18034
Total	2996	56
Corrected Total	110.214	55
a. R Squared = .454 (Adjusted R Squared = .411)
b. Computed using alpha = .05
Parameter Estimates
Dependent Variable:	ADOS_2_CS
Parameter	B	Std. Error	t	Sig.	95% Confidence Interval		Partial Eta Squared	Noncent. Parameter	Observed Powera
					Lower Bound	Upper Bound
Intercept	8.33409	1.25823	6.62368	2.13954e-08	5.80809	10.8601	0.46244	6.62368	0.999997
IQ	-0.0306316	0.00664975	-4.60642	2.76373e-05	-0.0439815	-0.0172816	0.293816	4.60642	0.994738
YoE_Parents	-0.0444247	0.0563304	-0.788645	0.43397	-0.157513	0.0686633	0.0120484	0.788645	0.120924
Age_Parents_Birth	0.0149288	0.0279145	0.534804	0.59511	-0.041112	0.0709696	0.00557687	0.534804	0.082102
Age_Moths	0.0118429	0.00705509	1.67863	0.0993429	-0.00232083	0.0260065	0.0523579	1.67863	0.377319
a. Computed using alpha = .05
General Estimable Functiona
Parameter	Contrast
	L1	L2	L3	L4	L5
Intercept	1	0	0	0	0
IQ	0	1	0	0	0
YoE_Parents	0	0	1	0	0
Age_Parents_Birth	0	0	0	1	0
Age_Moths	0	0	0	0	1
a. Design: Intercept + IQ + YoE_Parents + Age_Parents_Birth + Age_Moths
Contrast Coefficients (L' Matrix)
Intercept
Parameter	Contrast
	L1
Intercept	1
IQ	0
YoE_Parents	0
Age_Parents_Birth	0
Age_Moths	0
The default display of this matrix is the transpose of the corresponding L matrix. Based on Type III Sums of Squares.
IQ
Parameter	Contrast
	L2
Intercept	0
IQ	1
YoE_Parents	0
Age_Parents_Birth	0
Age_Moths	0
The default display of this matrix is the transpose of the corresponding L matrix. Based on Type III Sums of Squares.
YoE_Parents
Parameter	Contrast
	L3
Intercept	0
IQ	0
YoE_Parents	1
Age_Parents_Birth	0
Age_Moths	0
The default display of this matrix is the transpose of the corresponding L matrix. Based on Type III Sums of Squares.
Age_Parents_Birth
Parameter	Contrast
	L4
Intercept	0
IQ	0
YoE_Parents	0
Age_Parents_Birth	1
Age_Moths	0
The default display of this matrix is the transpose of the corresponding L matrix. Based on Type III Sums of Squares.
Age_Moths
Parameter	Contrast
	L5
Intercept	0
IQ	0
YoE_Parents	0
Age_Parents_Birth	0
Age_Moths	1
The default display of this matrix is the transpose of the corresponding L matrix. Based on Type III Sums of Squares.
Lack of Fit Tests
Dependent Variable:	ADOS_2_CS
Source	Sum of Squares	df	Mean Square	F	Sig.	Partial Eta Squared	Noncent. Parameter	Observed Powera
Lack of Fit	60.1971	51	1.18034			1
Pure Error	0	0
a. Computed using alpha = .05
Univariate Analysis of Variance
Between-Subjects Factors
		N
ICD11	6A02.0	13
	6A02.1	2
	6A02.2	8
	6A02.3	8
	6A02.5	25
Descriptive Statistics
Dependent Variable:	ADOS_2_CS
ICD11	Mean	Std. Deviation	N
6A02.0	5.69231	0.947331	13
6A02.1	6.5	0.707107	2
6A02.2	7.25	1.58114	8
6A02.3	7.5	1.06904	8
6A02.5	7.88	1.1299	25
Total	7.17857	1.41559	56
Levene's Test of Equality of Error Variancesa
Dependent Variable:	ADOS_2_CS
F	df1	df2	Sig.
1.72945	4	51	0.157882
Tests the null hypothesis that the error variance of the dependent variable is equal across groups.
a. Design: Intercept + IQ + YoE_Parents + Age_Parents_Birth + Age_Moths + ICD11
Tests for Heteroskedasticity
Modified Breusch-Pagan Test for Heteroskedasticitya,b,c
Chi-Square	df	Sig.
0.53422	1	0.464838
a. Dependent variable: ADOS_2_CS
b. Tests the null hypothesis that the variance of the errors does not depend on the values of the independent variables.
c. Predicted values from design: Intercept + IQ + YoE_Parents + Age_Parents_Birth + Age_Moths + ICD11
Tests of Between-Subjects Effects
Dependent Variable:	ADOS_2_CS
Source		Type III Sum of Squares	df	Mean Square	F	Sig.	Partial Eta Squared	Noncent. Parameter	Observed Powerc
Intercept	Hypothesis	23.1222	1	23.1222	19.4629	5.76868e-05	0.288223	19.4629	0.990912
	Error	57.1012	48.0644	1.188a
IQ	Hypothesis	2.5883	1	2.5883	2.1758	0.146864	0.0442454	2.1758	0.303611
	Error	55.9104	47	1.190b
YoE_Parents	Hypothesis	0.190712	1	0.190712	0.160319	0.690678	0.00339944	0.160319	0.0678076
	Error	55.9104	47	1.190b
Age_Parents_Birth	Hypothesis	0.0924354	1	0.0924354	0.077704	0.781656	0.00165055	0.077704	0.0585874
	Error	55.9104	47	1.190b
Age_Moths	Hypothesis	3.24102	1	3.24102	2.7245	0.105487	0.054792	2.7245	0.365949
	Error	55.9104	47	1.190b
ICD11	Hypothesis	4.28673	4	1.07168	0.90089	0.471108	0.0712116	3.60356	0.264071
	Error	55.9104	47	1.190b
a. .013 MS(ICD11) + .987 MS(Error)
b. MS(Error)
c. Computed using alpha = .05
Expected Mean Squaresa,b
Source	Variance Component
	Var(ICD11)	Var(Error)	Quadratic Term
Intercept	0.0842711	1	Intercept
IQ	0	1	IQ
YoE_Parents	0	1	YoE_Parents
Age_Parents_Birth	0	1	Age_Parents_Birth
Age_Moths	0	1	Age_Moths
ICD11	6.34107	1
Error	0	1
a. For each source, the expected mean square equals the sum of the coefficients in the cells times the variance components, plus a quadratic term involving effects in the Quadratic Term cell.
b. Expected Mean Squares are based on the Type III Sums of Squares.
Parameter Estimates
Dependent Variable:	ADOS_2_CS
Parameter	B	Std. Error	t	Sig.	95% Confidence Interval		Partial Eta Squared	Noncent. Parameter	Observed Powerb
					Lower Bound	Upper Bound
Intercept	7.78995	1.48482	5.24639	3.63991e-06	4.80287	10.777	0.369336	5.24639	0.999255
IQ	-0.0188547	0.0127823	-1.47506	0.146864	-0.0445694	0.00686	0.0442454	1.47506	0.303611
YoE_Parents	-0.0234818	0.0586461	-0.400398	0.690678	-0.141463	0.094499	0.00339944	0.400398	0.0678076
Age_Parents_Birth	0.00801398	0.0287492	0.278754	0.781656	-0.049822	0.06585	0.00165055	0.278754	0.0585874
Age_Moths	0.0128865	0.00780714	1.65061	0.105487	-0.00281942	0.0285925	0.054792	1.65061	0.365949
[ICD11=6A02.0]	-1.01854	0.751946	-1.35454	0.182039	-2.53126	0.494176	0.0375713	1.35454	0.263864
[ICD11=6A02.1]	-0.657012	0.852294	-0.770875	0.444639	-2.37161	1.05758	0.0124857	0.770875	0.117463
[ICD11=6A02.2]	-0.0378763	0.627671	-0.0603441	0.952137	-1.30059	1.22484	7.74709e-05	0.0603441	0.0504005
[ICD11=6A02.3]	-0.197208	0.483977	-0.407475	0.68551	-1.17084	0.776428	0.00352024	0.407475	0.0684489
[ICD11=6A02.5]	0a
a. This parameter is set to zero because it is redundant.
b. Computed using alpha = .05
General Estimable Functiona
Parameter	Contrast
	L1	L2	L3	L4	L5	L6	L7	L8	L9
Intercept	1	0	0	0	0	0	0	0	0
IQ	0	1	0	0	0	0	0	0	0
YoE_Parents	0	0	1	0	0	0	0	0	0
Age_Parents_Birth	0	0	0	1	0	0	0	0	0
Age_Moths	0	0	0	0	1	0	0	0	0
[ICD11=6A02.0]	0	0	0	0	0	1	0	0	0
[ICD11=6A02.1]	0	0	0	0	0	0	1	0	0
[ICD11=6A02.2]	0	0	0	0	0	0	0	1	0
[ICD11=6A02.3]	0	0	0	0	0	0	0	0	1
[ICD11=6A02.5]	1	0	0	0	0	-1	-1	-1	-1
a. Design: Intercept + IQ + YoE_Parents + Age_Parents_Birth + Age_Moths + ICD11
Contrast Coefficients (L' Matrix)
Intercept
Parameter	Contrast
	L1
Intercept	1
IQ	0
YoE_Parents	0
Age_Parents_Birth	0
Age_Moths	0
[ICD11=6A02.0]	0.2
[ICD11=6A02.1]	0.2
[ICD11=6A02.2]	0.2
[ICD11=6A02.3]	0.2
[ICD11=6A02.5]	0.2
The default display of this matrix is the transpose of the corresponding L matrix. Based on Type III Sums of Squares.
IQ
Parameter	Contrast
	L2
Intercept	0
IQ	1
YoE_Parents	0
Age_Parents_Birth	0
Age_Moths	0
[ICD11=6A02.0]	0
[ICD11=6A02.1]	0
[ICD11=6A02.2]	0
[ICD11=6A02.3]	0
[ICD11=6A02.5]	0
The default display of this matrix is the transpose of the corresponding L matrix. Based on Type III Sums of Squares.
YoE_Parents
Parameter	Contrast
	L3
Intercept	0
IQ	0
YoE_Parents	1
Age_Parents_Birth	0
Age_Moths	0
[ICD11=6A02.0]	0
[ICD11=6A02.1]	0
[ICD11=6A02.2]	0
[ICD11=6A02.3]	0
[ICD11=6A02.5]	0
The default display of this matrix is the transpose of the corresponding L matrix. Based on Type III Sums of Squares.
Age_Parents_Birth
Parameter	Contrast
	L4
Intercept	0
IQ	0
YoE_Parents	0
Age_Parents_Birth	1
Age_Moths	0
[ICD11=6A02.0]	0
[ICD11=6A02.1]	0
[ICD11=6A02.2]	0
[ICD11=6A02.3]	0
[ICD11=6A02.5]	0
The default display of this matrix is the transpose of the corresponding L matrix. Based on Type III Sums of Squares.
Age_Moths
Parameter	Contrast
	L5
Intercept	0
IQ	0
YoE_Parents	0
Age_Parents_Birth	0
Age_Moths	1
[ICD11=6A02.0]	0
[ICD11=6A02.1]	0
[ICD11=6A02.2]	0
[ICD11=6A02.3]	0
[ICD11=6A02.5]	0
The default display of this matrix is the transpose of the corresponding L matrix. Based on Type III Sums of Squares.
ICD11
Parameter	Contrast
	L6	L7	L8	L9
Intercept	0	0	0	0
IQ	0	0	0	0
YoE_Parents	0	0	0	0
Age_Parents_Birth	0	0	0	0
Age_Moths	0	0	0	0
[ICD11=6A02.0]	1	0	0	0
[ICD11=6A02.1]	0	1	0	0
[ICD11=6A02.2]	0	0	1	0
[ICD11=6A02.3]	0	0	0	1
[ICD11=6A02.5]	-1	-1	-1	-1
The default display of this matrix is the transpose of the corresponding L matrix. Based on Type III Sums of Squares.
Lack of Fit Tests
Dependent Variable:	ADOS_2_CS
Source	Sum of Squares	df	Mean Square	F	Sig.	Partial Eta Squared	Noncent. Parameter	Observed Powera
Lack of Fit	55.9104	47	1.18958			1
Pure Error	0	0
a. Computed using alpha = .05
Custom Hypothesis Tests
Contrast Coefficients (L' Matrix)
Parameter	ICD11 Difference Contrast
	Level 2 vs. Level 1	Level 3 vs. Previous	Level 4 vs. Previous	Level 5 vs. Previous
Intercept	0	0	0	0
IQ	0	0	0	0
YoE_Parents	0	0	0	0
Age_Parents_Birth	0	0	0	0
Age_Moths	0	0	0	0
[ICD11=6A02.0]	-1	-0.5	-0.333333	-0.25
[ICD11=6A02.1]	1	-0.5	-0.333333	-0.25
[ICD11=6A02.2]	0	1	-0.333333	-0.25
[ICD11=6A02.3]	0	0	1	-0.25
[ICD11=6A02.5]	0	0	0	1
The default display of this matrix is the transpose of the corresponding L matrix.
Contrast Results (K Matrix)
ICD11 Difference Contrast			Dependent Variable
			ADOS_2_CS
Level 2 vs. Level 1	Contrast Estimate		0.361532
	Hypothesized Value		0
	Difference (Estimate - Hypothesized)		0.361532
	Std. Error		0.967436
	Sig.		0.710307
	95% Confidence Interval for Difference	Lower Bound	-1.5847
		Upper Bound	2.30776
Level 3 vs. Previous	Contrast Estimate		0.799901
	Hypothesized Value		0
	Difference (Estimate - Hypothesized)		0.799901
	Std. Error		0.596196
	Sig.		0.186148
	95% Confidence Interval for Difference	Lower Bound	-0.399489
		Upper Bound	1.99929
Level 4 vs. Previous	Contrast Estimate		0.373936
	Hypothesized Value		0
	Difference (Estimate - Hypothesized)		0.373936
	Std. Error		0.560178
	Sig.		0.507698
	95% Confidence Interval for Difference	Lower Bound	-0.752997
		Upper Bound	1.50087
Level 5 vs. Previous	Contrast Estimate		0.47766
	Hypothesized Value		0
	Difference (Estimate - Hypothesized)		0.47766
	Std. Error		0.494912
	Sig.		0.339414
	95% Confidence Interval for Difference	Lower Bound	-0.517974
		Upper Bound	1.47329
Test Results
Dependent Variable:	ADOS_2_CS
Source	Sum of Squares	df	Mean Square	F	Sig.	Partial Eta Squared	Noncent. Parameter	Observed Powera
Contrast	4.28673	4	1.07168	0.90089	0.471108	0.0712116	3.60356	0.264071
Error	55.9104	47	1.18958
a. Computed using alpha = .05
Estimated Marginal Means
1. Grand Mean
Contrast Coefficients (L' Matrix)
Parameter	Grand Mean
Intercept	1
IQ	62.4286
YoE_Parents	13.3571
Age_Parents_Birth	36
Age_Moths	68.625
[ICD11=6A02.0]	0.2
[ICD11=6A02.1]	0.2
[ICD11=6A02.2]	0.2
[ICD11=6A02.3]	0.2
[ICD11=6A02.5]	0.2
Estimates
Dependent Variable:	ADOS_2_CS
Mean	Std. Error	95% Confidence Interval
		Lower Bound	Upper Bound
7.090a	0.210648	6.66617	7.51371
a. Covariates appearing in the model are evaluated at the following values: IQ = 62.43, YoE_Parents = 13.3571, Age_Parents_Birth = 36.0000, Age_Moths = 68.63.
2. ICD11
Contrast Coefficients (L' Matrix)
Parameter	ICD11
	6A02.0	6A02.1	6A02.2	6A02.3	6A02.5
Intercept	1	1	1	1	1
IQ	62.4286	62.4286	62.4286	62.4286	62.4286
YoE_Parents	13.3571	13.3571	13.3571	13.3571	13.3571
Age_Parents_Birth	36	36	36	36	36
Age_Moths	68.625	68.625	68.625	68.625	68.625
[ICD11=6A02.0]	1	0	0	0	0
[ICD11=6A02.1]	0	1	0	0	0
[ICD11=6A02.2]	0	0	1	0	0
[ICD11=6A02.3]	0	0	0	1	0
[ICD11=6A02.5]	0	0	0	0	1
Estimates
Dependent Variable:	ADOS_2_CS
ICD11	Mean	Std. Error	95% Confidence Interval
			Lower Bound	Upper Bound
6A02.0	6.454a	0.5071	5.43337	7.47368
6A02.1	6.815a	0.801888	5.20187	8.42825
6A02.2	7.434a	0.438103	6.55284	8.31554
6A02.3	7.275a	0.396928	6.47634	8.07337
6A02.5	7.472a	0.329294	6.80961	8.13452
a. Covariates appearing in the model are evaluated at the following values: IQ = 62.43, YoE_Parents = 13.3571, Age_Parents_Birth = 36.0000, Age_Moths = 68.63.
Pairwise Comparisons
Dependent Variable:	ADOS_2_CS
(I) ICD11	(J) ICD11	Mean Difference (I-J)	Std. Error	Sig.a	95% Confidence Interval for Differencea
					Lower Bound	Upper Bound
6A02.0	6A02.1	-0.361532	0.967436	0.999996	-3.20307	2.48001
	6A02.2	-0.980667	0.54645	0.561571	-2.58569	0.624355
	6A02.3	-0.821335	0.685635	0.933088	-2.83517	1.1925
	6A02.5	-1.01854	0.751946	0.865932	-3.22715	1.19006
6A02.1	6A02.0	0.361532	0.967436	0.999996	-2.48001	3.20307
	6A02.2	-0.619136	0.93822	0.999242	-3.37486	2.13659
	6A02.3	-0.459803	0.894192	0.999918	-3.08621	2.1666
	6A02.5	-0.657012	0.852294	0.997209	-3.16035	1.84633
6A02.2	6A02.0	0.980667	0.54645	0.561571	-0.624355	2.58569
	6A02.1	0.619136	0.93822	0.999242	-2.13659	3.37486
	6A02.3	0.159332	0.613723	1	-1.64329	1.96195
	6A02.5	-0.0378763	0.627671	1	-1.88146	1.80571
6A02.3	6A02.0	0.821335	0.685635	0.933088	-1.1925	2.83517
	6A02.1	0.459803	0.894192	0.999918	-2.1666	3.08621
	6A02.2	-0.159332	0.613723	1	-1.96195	1.64329
	6A02.5	-0.197208	0.483977	0.999991	-1.61874	1.22432
6A02.5	6A02.0	1.01854	0.751946	0.865932	-1.19006	3.22715
	6A02.1	0.657012	0.852294	0.997209	-1.84633	3.16035
	6A02.2	0.0378763	0.627671	1	-1.80571	1.88146
	6A02.3	0.197208	0.483977	0.999991	-1.22432	1.61874
Based on estimated marginal means
a. Adjustment for multiple comparisons: Sidak.
Univariate Tests
Dependent Variable:	ADOS_2_CS
	Sum of Squares	df	Mean Square	F	Sig.	Partial Eta Squared	Noncent. Parameter	Observed Powera
Contrast	4.28673	4	1.07168	0.90089	0.471108	0.0712116	3.60356	0.264071
Error	55.9104	47	1.18958
The F tests the effect of ICD11. This test is based on the linearly independent pairwise comparisons among the estimated marginal means.
a. Computed using alpha = .05
Univariate Analysis of Variance
Descriptive Statistics
Dependent Variable:	ADOS_2_CS
Mean	Std. Deviation	N
7.17857	1.41559	56
Tests for Heteroskedasticity
Modified Breusch-Pagan Test for Heteroskedasticitya,b,c
Chi-Square	df	Sig.
0.0824739	1	0.773972
a. Dependent variable: ADOS_2_CS
b. Tests the null hypothesis that the variance of the errors does not depend on the values of the independent variables.
c. Predicted values from design: Intercept + Age_Moths + YoE_Parents + Age_Parents_Birth + IQ
Tests of Between-Subjects Effects
Dependent Variable:	ADOS_2_CS
Source	Type III Sum of Squares	df	Mean Square	F	Sig.	Partial Eta Squared	Noncent. Parameter	Observed Powerb
Corrected Model	50.017a	4	12.5043	10.5938	2.52076e-06	0.453817	42.3754	0.999737
Intercept	51.785	1	51.785	43.8731	2.13954e-08	0.46244	43.8731	0.999997
Age_Moths	3.32593	1	3.32593	2.81778	0.0993429	0.0523579	2.81778	0.377319
YoE_Parents	0.734122	1	0.734122	0.621961	0.43397	0.0120484	0.621961	0.120924
Age_Parents_Birth	0.337594	1	0.337594	0.286015	0.59511	0.00557687	0.286015	0.082102
IQ	25.0457	1	25.0457	21.2191	2.76373e-05	0.293816	21.2191	0.994738
Error	60.1971	51	1.18034
Total	2996	56
Corrected Total	110.214	55
a. R Squared = .454 (Adjusted R Squared = .411)
b. Computed using alpha = .05
Parameter Estimates
Dependent Variable:	ADOS_2_CS
Parameter	B	Std. Error	t	Sig.	95% Confidence Interval		Partial Eta Squared	Noncent. Parameter	Observed Powera
					Lower Bound	Upper Bound
Intercept	8.33409	1.25823	6.62368	2.13954e-08	5.80809	10.8601	0.46244	6.62368	0.999997
Age_Moths	0.0118429	0.00705509	1.67863	0.0993429	-0.00232083	0.0260065	0.0523579	1.67863	0.377319
YoE_Parents	-0.0444247	0.0563304	-0.788645	0.43397	-0.157513	0.0686633	0.0120484	0.788645	0.120924
Age_Parents_Birth	0.0149288	0.0279145	0.534804	0.59511	-0.041112	0.0709696	0.00557687	0.534804	0.082102
IQ	-0.0306316	0.00664975	-4.60642	2.76373e-05	-0.0439815	-0.0172816	0.293816	4.60642	0.994738
a. Computed using alpha = .05
Univariate Analysis of Variance
Descriptive Statistics
Dependent Variable:	ADOS_2_CS
Mean	Std. Deviation	N
7.17857	1.41559	56
Tests for Heteroskedasticity
Modified Breusch-Pagan Test for Heteroskedasticitya,b,c
Chi-Square	df	Sig.
0.546072	1	0.459927
a. Dependent variable: ADOS_2_CS
b. Tests the null hypothesis that the variance of the errors does not depend on the values of the independent variables.
c. Predicted values from design: Intercept + Age_Moths + YoE_Parents + Age_Parents_Birth + IQ + PEP_3_C_QI
Tests of Between-Subjects Effects
Dependent Variable:	ADOS_2_CS
Source	Type III Sum of Squares	df	Mean Square	F	Sig.	Partial Eta Squared	Noncent. Parameter	Observed Powerb
Corrected Model	70.477a	5	14.0954	17.7357	4.48517e-10	0.639454	88.6786	1
Intercept	71.5245	1	71.5245	89.9966	9.18363e-13	0.642848	89.9966	1
Age_Moths	1.27402	1	1.27402	1.60306	0.211338	0.0310651	1.60306	0.237033
YoE_Parents	0.101932	1	0.101932	0.128257	0.721753	0.00255858	0.128257	0.0642542
Age_Parents_Birth	0.0165992	1	0.0165992	0.0208862	0.88567	0.000417549	0.0208862	0.0523054
IQ	0.276449	1	0.276449	0.347846	0.557991	0.00690885	0.347846	0.0891393
PEP_3_C_QI	20.4598	1	20.4598	25.7438	5.75722e-06	0.33988	25.7438	0.998712
Error	39.7373	50	0.794746
Total	2996	56
Corrected Total	110.214	55
a. R Squared = .639 (Adjusted R Squared = .603)
b. Computed using alpha = .05
Parameter Estimates
Dependent Variable:	ADOS_2_CS
Parameter	B	Std. Error	t	Sig.	95% Confidence Interval		Partial Eta Squared	Noncent. Parameter	Observed Powera
					Lower Bound	Upper Bound
Intercept	12.4096	1.30811	9.48665	9.18363e-13	9.7822	15.0371	0.642848	9.48665	1
Age_Moths	0.00741264	0.00585461	1.26612	0.211338	-0.0043467	0.019172	0.0310651	1.26612	0.237033
YoE_Parents	0.0171141	0.0477874	0.35813	0.721753	-0.0788696	0.113098	0.00255858	0.35813	0.0642542
Age_Parents_Birth	-0.00335103	0.0231872	-0.14452	0.88567	-0.0499239	0.0432219	0.000417549	0.14452	0.0523054
IQ	0.00526994	0.00893537	0.589784	0.557991	-0.0126773	0.0232172	0.00690885	0.589784	0.0891393
PEP_3_C_QI	-0.0642928	0.0126714	-5.07384	5.75722e-06	-0.0897441	-0.0388415	0.33988	5.07384	0.998712
a. Computed using alpha = .05

## Sheet: Sheet_S8
General Linear Model
Between-Subjects Factors
		N
Intellectual_Functioning_fine	borderline	11
	mild	17
	Moderate or severe	18
	normal	10
Descriptive Statistics
Intellectual_Functioning_fine		Mean	Std. Deviation	N
PEP_3_C_QI	borderline	104.455	7.78927	11
	mild	94.5294	12.037	17
	Moderate or severe	78.5	12.3919	18
	normal	121.1	8.99938	10
	Total	96.0714	18.5373	56
PEP_2_M_QI	borderline	99.1818	9.00909	11
	mild	92.7059	11.3014	17
	Moderate or severe	83.0556	10.1429	18
	normal	114.1	13.2535	10
	Total	94.6964	15.1824	56
PEP_3_CB_QI	borderline	96.7273	14.7993	11
	mild	89.2941	9.7581	17
	Moderate or severe	78.5	6.77582	18
	normal	124.5	8.12746	10
	Total	93.5714	18.6663	56
Box's Test of Equality of Covariance Matricesa
Box's M	39.4961
F	1.93913
df1	18
df2	5699.05
Sig.	0.00988123
Tests the null hypothesis that the observed covariance matrices of the dependent variables are equal across groups.
a. Design: Intercept + Age_Moths + IQ + YoE_Parents + Age_Parents_Birth + Intellectual_Functioning_fine
Multivariate Testsa
Effect		Value	F	Hypothesis df	Error df	Sig.	Partial Eta Squared	Noncent. Parameter	Observed Powerd
Intercept	Pillai's Trace	0.305385	6.741b	3	46	0.00072804	0.305385	20.2237	0.964274
	Wilks' Lambda	0.694615	6.741b	3	46	0.00072804	0.305385	20.2237	0.964274
	Hotelling's Trace	0.439645	6.741b	3	46	0.00072804	0.305385	20.2237	0.964274
	Roy's Largest Root	0.439645	6.741b	3	46	0.00072804	0.305385	20.2237	0.964274
Age_Moths	Pillai's Trace	0.0432593	.693b	3	46	0.560848	0.0432593	2.0799	0.185269
	Wilks' Lambda	0.956741	.693b	3	46	0.560848	0.0432593	2.0799	0.185269
	Hotelling's Trace	0.0452153	.693b	3	46	0.560848	0.0432593	2.0799	0.185269
	Roy's Largest Root	0.0452153	.693b	3	46	0.560848	0.0432593	2.0799	0.185269
IQ	Pillai's Trace	0.141269	2.522b	3	46	0.0693826	0.141269	7.56741	0.586378
	Wilks' Lambda	0.858731	2.522b	3	46	0.0693826	0.141269	7.56741	0.586378
	Hotelling's Trace	0.164509	2.522b	3	46	0.0693826	0.141269	7.56741	0.586378
	Roy's Largest Root	0.164509	2.522b	3	46	0.0693826	0.141269	7.56741	0.586378
YoE_Parents	Pillai's Trace	0.0764269	1.269b	3	46	0.296171	0.0764269	3.80656	0.316605
	Wilks' Lambda	0.923573	1.269b	3	46	0.296171	0.0764269	3.80656	0.316605
	Hotelling's Trace	0.0827513	1.269b	3	46	0.296171	0.0764269	3.80656	0.316605
	Roy's Largest Root	0.0827513	1.269b	3	46	0.296171	0.0764269	3.80656	0.316605
Age_Parents_Birth	Pillai's Trace	0.0310572	.491b	3	46	0.689936	0.0310572	1.47442	0.141967
	Wilks' Lambda	0.968943	.491b	3	46	0.689936	0.0310572	1.47442	0.141967
	Hotelling's Trace	0.0320527	.491b	3	46	0.689936	0.0310572	1.47442	0.141967
	Roy's Largest Root	0.0320527	.491b	3	46	0.689936	0.0310572	1.47442	0.141967
Intellectual_Functioning_fine	Pillai's Trace	0.279015	1.64067	9	144	0.10899	0.0930051	14.7661	0.74136
	Wilks' Lambda	0.732395	1.7004	9	112.103	0.0970183	0.098605	12.2631	0.633191
	Hotelling's Trace	0.349901	1.73655	9	134	0.0865633	0.104451	15.6289	0.768481
	Roy's Largest Root	0.299652	4.794c	3	48	0.00531333	0.230563	14.3833	0.877593
a. Design: Intercept + Age_Moths + IQ + YoE_Parents + Age_Parents_Birth + Intellectual_Functioning_fine
b. Exact statistic
c. The statistic is an upper bound on F that yields a lower bound on the significance level.
d. Computed using alpha = .05
Levene's Test of Equality of Error Variancesa
	F	df1	df2	Sig.
PEP_3_C_QI	0.467158	3	52	0.706453
PEP_2_M_QI	0.459781	3	52	0.711564
PEP_3_CB_QI	6.10284	3	52	0.00122778
Tests the null hypothesis that the error variance of the dependent variable is equal across groups.
a. Design: Intercept + Age_Moths + IQ + YoE_Parents + Age_Parents_Birth + Intellectual_Functioning_fine
Tests of Between-Subjects Effects
Source	Dependent Variable	Type III Sum of Squares	df	Mean Square	F	Sig.	Partial Eta Squared	Noncent. Parameter	Observed Powerd
Corrected Model	PEP_3_C_QI	14024.146a	7	2003.45	19.724	3.74868e-12	0.74203	138.068	1
	PEP_2_M_QI	7682.973b	7	1097.57	10.5475	6.0404e-08	0.606016	73.8323	0.999999
	PEP_3_CB_QI	14914.488c	7	2130.64	24.0681	1.10957e-13	0.778267	168.477	1
Intercept	PEP_3_C_QI	1452.64	1	1452.64	14.3013	0.000431499	0.22955	14.3013	0.959512
	PEP_2_M_QI	1089.54	1	1089.54	10.4703	0.00219997	0.17907	10.4703	0.886944
	PEP_3_CB_QI	1448.04	1	1448.04	16.3573	0.000189376	0.254163	16.3573	0.977373
Age_Moths	PEP_3_C_QI	168.148	1	168.148	1.65542	0.204393	0.0333382	1.65542	0.242915
	PEP_2_M_QI	84.6403	1	84.6403	0.813382	0.371626	0.0166631	0.813382	0.143184
	PEP_3_CB_QI	146.6	1	146.6	1.65602	0.204313	0.0333499	1.65602	0.242986
IQ	PEP_3_C_QI	593.169	1	593.169	5.83975	0.0195194	0.108465	5.83975	0.658381
	PEP_2_M_QI	640.317	1	640.317	6.15336	0.0166744	0.113628	6.15336	0.681099
	PEP_3_CB_QI	344.914	1	344.914	3.8962	0.0541659	0.0750769	3.8962	0.489823
YoE_Parents	PEP_3_C_QI	312.19	1	312.19	3.07352	0.0859619	0.0601783	3.07352	0.404547
	PEP_2_M_QI	288.209	1	288.209	2.76965	0.102583	0.0545532	2.76965	0.371235
	PEP_3_CB_QI	197.696	1	197.696	2.23321	0.141618	0.0444569	2.23321	0.310459
Age_Parents_Birth	PEP_3_C_QI	147.838	1	147.838	1.45546	0.233566	0.0294298	1.45546	0.219243
	PEP_2_M_QI	49.4434	1	49.4434	0.475144	0.493949	0.00980181	0.475144	0.103708
	PEP_3_CB_QI	17.5509	1	17.5509	0.198258	0.658133	0.00411338	0.198258	0.07209
Intellectual_Functioning_fine	PEP_3_C_QI	74.1123	3	24.7041	0.243212	0.865744	0.0149732	0.729636	0.0927641
	PEP_2_M_QI	77.8725	3	25.9575	0.249448	0.861331	0.0153512	0.748344	0.0939432
	PEP_3_CB_QI	845.702	3	281.901	3.1844	0.0320568	0.165989	9.5532	0.700758
Error	PEP_3_C_QI	4875.57	48	101.574
	PEP_2_M_QI	4994.87	48	104.06
	PEP_3_CB_QI	4249.23	48	88.5256
Total	PEP_3_C_QI	535764	56
	PEP_2_M_QI	514853	56
	PEP_3_CB_QI	509478	56
Corrected Total	PEP_3_C_QI	18899.7	55
	PEP_2_M_QI	12677.8	55
	PEP_3_CB_QI	19163.7	55
a. R Squared = .742 (Adjusted R Squared = .704)
b. R Squared = .606 (Adjusted R Squared = .549)
c. R Squared = .778 (Adjusted R Squared = .746)
d. Computed using alpha = .05
Parameter Estimates
Dependent Variable	Parameter	B	Std. Error	t	Sig.	95% Confidence Interval		Partial Eta Squared	Noncent. Parameter	Observed Powerb
						Lower Bound	Upper Bound
PEP_3_C_QI	Intercept	74.7926	24.7342	3.02386	0.00399911	25.0612	124.524	0.160013	3.02386	0.84204
	Age_Moths	-0.0900034	0.0699527	-1.28663	0.204393	-0.230653	0.050646	0.0333382	1.28663	0.242915
	IQ	0.466029	0.192848	2.41656	0.0195194	0.0782816	0.853777	0.108465	2.41656	0.658381
	YoE_Parents	0.952272	0.543179	1.75314	0.0859619	-0.139863	2.04441	0.0601783	1.75314	0.404547
	Age_Parents_Birth	-0.31773	0.263364	-1.20643	0.233566	-0.847259	0.2118	0.0294298	1.20643	0.219243
	[Intellectual_Functioning_fine=borderline]	0.324089	6.6936	0.0484178	0.961584	-13.1343	13.7825	4.88369e-05	0.0484178	0.050258
	[Intellectual_Functioning_fine=mild]	-3.99304	8.95	-0.446149	0.657496	-21.9882	14.0021	0.00412973	0.446149	0.0721792
	[Intellectual_Functioning_fine=Moderate or severe]	-5.51014	13.4851	-0.40861	0.684643	-32.6237	21.6035	0.00346632	0.40861	0.0685689
	[Intellectual_Functioning_fine=normal]	0a
PEP_2_M_QI	Intercept	60.4118	25.035	2.4131	0.0196848	10.0757	110.748	0.108189	2.4131	0.657136
	Age_Moths	-0.0638559	0.0708034	-0.901877	0.371626	-0.206216	0.0785038	0.0166631	0.901877	0.143184
	IQ	0.484196	0.195194	2.4806	0.0166744	0.0917335	0.876659	0.113628	2.4806	0.681099
	YoE_Parents	0.914965	0.549784	1.66423	0.102583	-0.19045	2.02038	0.0545532	1.66423	0.371235
	Age_Parents_Birth	-0.183746	0.266567	-0.689307	0.493949	-0.719715	0.352222	0.00980181	0.689307	0.103708
	[Intellectual_Functioning_fine=borderline]	1.53355	6.77499	0.226355	0.821886	-12.0885	15.1556	0.00106629	0.226355	0.0556576
	[Intellectual_Functioning_fine=mild]	1.619	9.05883	0.178721	0.858909	-16.595	19.833	0.000664999	0.178721	0.0535226
	[Intellectual_Functioning_fine=Moderate or severe]	6.34624	13.6491	0.464958	0.644064	-21.0971	33.7895	0.00448368	0.464958	0.0741124
	[Intellectual_Functioning_fine=normal]	0a
PEP_3_CB_QI	Intercept	84.8652	23.0908	3.67527	0.00059828	38.4379	131.292	0.219609	3.67527	0.949583
	Age_Moths	-0.0840388	0.0653051	-1.28687	0.204313	-0.215344	0.0472658	0.0333499	1.28687	0.242986
	IQ	0.355369	0.180036	1.97388	0.0541659	-0.00661706	0.717355	0.0750769	1.97388	0.489823
	YoE_Parents	0.757793	0.50709	1.49439	0.141618	-0.261781	1.77737	0.0444569	1.49439	0.310459
	Age_Parents_Birth	-0.109475	0.245866	-0.445261	0.658133	-0.603822	0.384873	0.00411338	0.445261	0.07209
	[Intellectual_Functioning_fine=borderline]	-14.7184	6.24887	-2.35536	0.0226392	-27.2826	-2.15416	0.103604	2.35536	0.63612
	[Intellectual_Functioning_fine=mild]	-17.715	8.35536	-2.12019	0.0391853	-34.5146	-0.915387	0.0856309	2.12019	0.546874
	[Intellectual_Functioning_fine=Moderate or severe]	-17.496	12.5891	-1.38977	0.171011	-42.8082	7.81613	0.0386823	1.38977	0.275389
	[Intellectual_Functioning_fine=normal]	0a
a. This parameter is set to zero because it is redundant.
b. Computed using alpha = .05
Custom Hypothesis Tests
Contrast Results (K Matrix)
Intellectual_Functioning_fine Difference Contrast			Dependent Variable
			PEP_3_C_QI	PEP_2_M_QI	PEP_3_CB_QI
Level 2 vs. Level 1	Contrast Estimate		-4.31712	0.0854501	-2.99661
	Hypothesized Value		0	0	0
	Difference (Estimate - Hypothesized)		-4.31712	0.0854501	-2.99661
	Std. Error		5.19884	5.26206	4.85343
	Sig.		0.410423	0.987111	0.539876
	95% Confidence Interval for Difference	Lower Bound	-14.7701	-10.4946	-12.7551
		Upper Bound	6.13585	10.6655	6.76188
Level 3 vs. Previous	Contrast Estimate		-3.67567	4.76997	-1.27937
	Hypothesized Value		0	0	0
	Difference (Estimate - Hypothesized)		-3.67567	4.76997	-1.27937
	Std. Error		7.18063	7.26795	6.70355
	Sig.		0.611077	0.514764	0.849448
	95% Confidence Interval for Difference	Lower Bound	-18.1133	-9.84322	-14.7578
		Upper Bound	10.762	19.3832	12.199
Level 4 vs. Previous	Contrast Estimate		3.0597	-3.16627	16.6431
	Hypothesized Value		0	0	0
	Difference (Estimate - Hypothesized)		3.0597	-3.16627	16.6431
	Std. Error		9.28917	9.40213	8.672
	Sig.		0.743299	0.737765	0.0609175
	95% Confidence Interval for Difference	Lower Bound	-15.6174	-22.0705	-0.793101
		Upper Bound	21.7368	15.738	34.0794
Multivariate Test Results
	Value	F	Hypothesis df	Error df	Sig.	Partial Eta Squared	Noncent. Parameter	Observed Powerb
Pillai's trace	0.279015	1.64067	9	144	0.10899	0.0930051	14.7661	0.74136
Wilks' lambda	0.732395	1.7004	9	112.103	0.0970183	0.098605	12.2631	0.633191
Hotelling's trace	0.349901	1.73655	9	134	0.0865633	0.104451	15.6289	0.768481
Roy's largest root	0.299652	4.794a	3	48	0.00531333	0.230563	14.3833	0.877593
a. The statistic is an upper bound on F that yields a lower bound on the significance level.
b. Computed using alpha = .05
Univariate Test Results
Source	Dependent Variable	Sum of Squares	df	Mean Square	F	Sig.	Partial Eta Squared	Noncent. Parameter	Observed Powera
Contrast	PEP_3_C_QI	74.1123	3	24.7041	0.243212	0.865744	0.0149732	0.729636	0.0927641
	PEP_2_M_QI	77.8725	3	25.9575	0.249448	0.861331	0.0153512	0.748344	0.0939432
	PEP_3_CB_QI	845.702	3	281.901	3.1844	0.0320568	0.165989	9.5532	0.700758
Error	PEP_3_C_QI	4875.57	48	101.574
	PEP_2_M_QI	4994.87	48	104.06
	PEP_3_CB_QI	4249.23	48	88.5256
a. Computed using alpha = .05
Estimated Marginal Means
1. Grand Mean
Dependent Variable	Mean	Std. Error	95% Confidence Interval
			Lower Bound	Upper Bound
PEP_3_C_QI	96.696a	1.7677	93.1421	100.25
PEP_2_M_QI	94.239a	1.7892	90.6411	97.836
PEP_3_CB_QI	94.982a	1.65026	91.6636	98.2997
a. Covariates appearing in the model are evaluated at the following values: Age_Moths = 68.63, IQ = 62.43, YoE_Parents = 13.3571, Age_Parents_Birth = 36.0000.
2. Intellectual_Functioning_fine
Estimates
Dependent Variable	Intellectual_Functioning_fine	Mean	Std. Error	95% Confidence Interval
				Lower Bound	Upper Bound
PEP_3_C_QI	borderline	99.315a	4.16624	90.9384	107.692
	mild	94.998a	2.53815	89.8947	100.101
	Moderate or severe	93.481a	5.87283	81.6728	105.289
	normal	98.991a	8.17398	82.5562	115.426
PEP_2_M_QI	borderline	93.397a	4.2169	84.9188	101.876
	mild	93.483a	2.56901	88.3175	98.6482
	Moderate or severe	98.210a	5.94425	86.2584	110.162
	normal	91.864a	8.27338	75.2291	108.499
PEP_3_CB_QI	borderline	92.746a	3.88943	84.9254	100.566
	mild	89.749a	2.36951	84.9848	94.5133
	Moderate or severe	89.968a	5.48264	78.9444	100.992
	normal	107.464a	7.6309	92.1211	122.807
a. Covariates appearing in the model are evaluated at the following values: Age_Moths = 68.63, IQ = 62.43, YoE_Parents = 13.3571, Age_Parents_Birth = 36.0000.
Pairwise Comparisons
Dependent Variable	(I) Intellectual_Functioning_fine	(J) Intellectual_Functioning_fine	Mean Difference (I-J)	Std. Error	Sig.a	95% Confidence Interval for Differencea
						Lower Bound	Upper Bound
PEP_3_C_QI	borderline	mild	4.31712	5.19884	0.958001	-9.94814	18.5824
		Moderate or severe	5.83423	8.97765	0.987597	-18.7998	30.4683
		normal	0.324089	6.6936	1	-18.0427	18.6909
	mild	borderline	-4.31712	5.19884	0.958001	-18.5824	9.94814
		Moderate or severe	1.51711	6.00321	0.999939	-14.9553	17.9895
		normal	-3.99304	8.95	0.998386	-28.5512	20.5651
	Moderate or severe	borderline	-5.83423	8.97765	0.987597	-30.4683	18.7998
		mild	-1.51711	6.00321	0.999939	-17.9895	14.9553
		normal	-5.51014	13.4851	0.999016	-42.5123	31.492
	normal	borderline	-0.324089	6.6936	1	-18.6909	18.0427
		mild	3.99304	8.95	0.998386	-20.5651	28.5512
		Moderate or severe	5.51014	13.4851	0.999016	-31.492	42.5123
PEP_2_M_QI	borderline	mild	-0.0854501	5.26206	1	-14.5242	14.3533
		Moderate or severe	-4.81269	9.08683	0.99583	-29.7463	20.1209
		normal	1.53355	6.77499	0.999968	-17.0566	20.1237
	mild	borderline	0.0854501	5.26206	1	-14.3533	14.5242
		Moderate or severe	-4.72724	6.07622	0.969288	-21.4	11.9455
		normal	1.619	9.05883	0.999992	-23.2378	26.4758
	Moderate or severe	borderline	4.81269	9.08683	0.99583	-20.1209	29.7463
		mild	4.72724	6.07622	0.969288	-11.9455	21.4
		normal	6.34624	13.6491	0.997967	-31.1059	43.7984
	normal	borderline	-1.53355	6.77499	0.999968	-20.1237	17.0566
		mild	-1.619	9.05883	0.999992	-26.4758	23.2378
		Moderate or severe	-6.34624	13.6491	0.997967	-43.7984	31.1059
PEP_3_CB_QI	borderline	mild	2.99661	4.85343	0.99051	-10.3209	16.3141
		Moderate or severe	2.77767	8.38118	0.999703	-20.2197	25.7751
		normal	-14.7184	6.24887	0.128375	-31.8648	2.42812
	mild	borderline	-2.99661	4.85343	0.99051	-16.3141	10.3209
		Moderate or severe	-0.218931	5.60436	1	-15.5969	15.1591
		normal	-17.715	8.35536	0.213248	-40.6415	5.21157
	Moderate or severe	borderline	-2.77767	8.38118	0.999703	-25.7751	20.2197
		mild	0.218931	5.60436	1	-15.1591	15.5969
		normal	-17.496	12.5891	0.675441	-52.0398	17.0477
	normal	borderline	14.7184	6.24887	0.128375	-2.42812	31.8648
		mild	17.715	8.35536	0.213248	-5.21157	40.6415
		Moderate or severe	17.496	12.5891	0.675441	-17.0477	52.0398
Based on estimated marginal means
a. Adjustment for multiple comparisons: Sidak.
Multivariate Tests
	Value	F	Hypothesis df	Error df	Sig.	Partial Eta Squared	Noncent. Parameter	Observed Powerb
Pillai's trace	0.279015	1.64067	9	144	0.10899	0.0930051	14.7661	0.74136
Wilks' lambda	0.732395	1.7004	9	112.103	0.0970183	0.098605	12.2631	0.633191
Hotelling's trace	0.349901	1.73655	9	134	0.0865633	0.104451	15.6289	0.768481
Roy's largest root	0.299652	4.794a	3	48	0.00531333	0.230563	14.3833	0.877593
Each F tests the multivariate effect of Intellectual_Functioning_fine. These tests are based on the linearly independent pairwise comparisons among the estimated marginal means.
a. The statistic is an upper bound on F that yields a lower bound on the significance level.
b. Computed using alpha = .05
Univariate Tests
Dependent Variable		Sum of Squares	df	Mean Square	F	Sig.	Partial Eta Squared	Noncent. Parameter	Observed Powera
PEP_3_C_QI	Contrast	74.1123	3	24.7041	0.243212	0.865744	0.0149732	0.729636	0.0927641
	Error	4875.57	48	101.574
PEP_2_M_QI	Contrast	77.8725	3	25.9575	0.249448	0.861331	0.0153512	0.748344	0.0939432
	Error	4994.87	48	104.06
PEP_3_CB_QI	Contrast	845.702	3	281.901	3.1844	0.0320568	0.165989	9.5532	0.700758
	Error	4249.23	48	88.5256
The F tests the effect of Intellectual_Functioning_fine. This test is based on the linearly independent pairwise comparisons among the estimated marginal means.
a. Computed using alpha = .05
General Linear Model
Between-Subjects Factors
		N
Intellectual_Functioning_gross	DID	35
	WDID	21
Descriptive Statistics
Intellectual_Functioning_gross		Mean	Std. Deviation	N
PEP_3_C_QI	DID	86.2857	14.527	35
	WDID	112.381	11.8046	21
	Total	96.0714	18.5373	56
PEP_2_M_QI	DID	87.7429	11.64	35
	WDID	106.286	13.3385	21
	Total	94.6964	15.1824	56
PEP_3_CB_QI	DID	83.7429	9.88565	35
	WDID	109.952	18.4729	21
	Total	93.5714	18.6663	56
Box's Test of Equality of Covariance Matricesa
Box's M	35.0785
F	5.45773
df1	6
df2	11676.7
Sig.	1.19428e-05
Tests the null hypothesis that the observed covariance matrices of the dependent variables are equal across groups.
a. Design: Intercept + Age_Moths + IQ + YoE_Parents + Age_Parents_Birth + Intellectual_Functioning_gross
Multivariate Testsa
Effect		Value	F	Hypothesis df	Error df	Sig.	Partial Eta Squared	Noncent. Parameter	Observed Powerc
Intercept	Pillai's Trace	0.39122	10.282b	3	48	2.42917e-05	0.39122	30.8462	0.997366
	Wilks' Lambda	0.60878	10.282b	3	48	2.42917e-05	0.39122	30.8462	0.997366
	Hotelling's Trace	0.64263	10.282b	3	48	2.42917e-05	0.39122	30.8462	0.997366
	Roy's Largest Root	0.64263	10.282b	3	48	2.42917e-05	0.39122	30.8462	0.997366
Age_Moths	Pillai's Trace	0.0519052	.876b	3	48	0.460171	0.0519052	2.62785	0.226811
	Wilks' Lambda	0.948095	.876b	3	48	0.460171	0.0519052	2.62785	0.226811
	Hotelling's Trace	0.0547468	.876b	3	48	0.460171	0.0519052	2.62785	0.226811
	Roy's Largest Root	0.0547468	.876b	3	48	0.460171	0.0519052	2.62785	0.226811
IQ	Pillai's Trace	0.381811	9.882b	3	48	3.47173e-05	0.381811	29.6461	0.996412
	Wilks' Lambda	0.618189	9.882b	3	48	3.47173e-05	0.381811	29.6461	0.996412
	Hotelling's Trace	0.617627	9.882b	3	48	3.47173e-05	0.381811	29.6461	0.996412
	Roy's Largest Root	0.617627	9.882b	3	48	3.47173e-05	0.381811	29.6461	0.996412
YoE_Parents	Pillai's Trace	0.105527	1.888b	3	48	0.144261	0.105527	5.66289	0.458241
	Wilks' Lambda	0.894473	1.888b	3	48	0.144261	0.105527	5.66289	0.458241
	Hotelling's Trace	0.117977	1.888b	3	48	0.144261	0.105527	5.66289	0.458241
	Roy's Largest Root	0.117977	1.888b	3	48	0.144261	0.105527	5.66289	0.458241
Age_Parents_Birth	Pillai's Trace	0.0300276	.495b	3	48	0.687245	0.0300276	1.48595	0.143123
	Wilks' Lambda	0.969972	.495b	3	48	0.687245	0.0300276	1.48595	0.143123
	Hotelling's Trace	0.0309572	.495b	3	48	0.687245	0.0300276	1.48595	0.143123
	Roy's Largest Root	0.0309572	.495b	3	48	0.687245	0.0300276	1.48595	0.143123
Intellectual_Functioning_gross	Pillai's Trace	0.019923	.325b	3	48	0.807079	0.019923	0.975744	0.108566
	Wilks' Lambda	0.980077	.325b	3	48	0.807079	0.019923	0.975744	0.108566
	Hotelling's Trace	0.020328	.325b	3	48	0.807079	0.019923	0.975744	0.108566
	Roy's Largest Root	0.020328	.325b	3	48	0.807079	0.019923	0.975744	0.108566
a. Design: Intercept + Age_Moths + IQ + YoE_Parents + Age_Parents_Birth + Intellectual_Functioning_gross
b. Exact statistic
c. Computed using alpha = .05
Levene's Test of Equality of Error Variancesa
	F	df1	df2	Sig.
PEP_3_C_QI	0.379502	1	54	0.540458
PEP_2_M_QI	0.774651	1	54	0.382682
PEP_3_CB_QI	3.65243	1	54	0.0613014
Tests the null hypothesis that the error variance of the dependent variable is equal across groups.
a. Design: Intercept + Age_Moths + IQ + YoE_Parents + Age_Parents_Birth + Intellectual_Functioning_gross
Tests of Between-Subjects Effects
Source	Dependent Variable	Type III Sum of Squares	df	Mean Square	F	Sig.	Partial Eta Squared	Noncent. Parameter	Observed Powerd
Corrected Model	PEP_3_C_QI	14011.323a	5	2802.26	28.6624	1.36938e-13	0.741351	143.312	1
	PEP_2_M_QI	7610.632b	5	1522.13	15.0194	5.39786e-09	0.60031	75.0969	1
	PEP_3_CB_QI	14132.467c	5	2826.49	28.0894	1.97425e-13	0.73746	140.447	1
Intercept	PEP_3_C_QI	2282.18	1	2282.18	23.3428	1.32679e-05	0.31827	23.3428	0.997255
	PEP_2_M_QI	2285.97	1	2285.97	22.5565	1.75553e-05	0.310882	22.5565	0.996496
	PEP_3_CB_QI	1767.04	1	1767.04	17.5607	0.000113112	0.259925	17.5607	0.984176
Age_Moths	PEP_3_C_QI	158.209	1	158.209	1.61821	0.209226	0.0313496	1.61821	0.238828
	PEP_2_M_QI	109.578	1	109.578	1.08125	0.303421	0.0211672	1.08125	0.175045
	PEP_3_CB_QI	228.79	1	228.79	2.27369	0.137879	0.043496	2.27369	0.315548
IQ	PEP_3_C_QI	2282.68	1	2282.68	23.3479	1.3244e-05	0.318317	23.3479	0.99726
	PEP_2_M_QI	1329.74	1	1329.74	13.121	0.000681927	0.207871	13.121	0.944298
	PEP_3_CB_QI	2181.99	1	2181.99	21.6844	2.40443e-05	0.302498	21.6844	0.995414
YoE_Parents	PEP_3_C_QI	324.922	1	324.922	3.3234	0.0742819	0.0623254	3.3234	0.431816
	PEP_2_M_QI	303.125	1	303.125	2.99104	0.0898962	0.0564443	2.99104	0.396127
	PEP_3_CB_QI	463.77	1	463.77	4.6089	0.0366812	0.0843983	4.6089	0.557877
Age_Parents_Birth	PEP_3_C_QI	147.779	1	147.779	1.51153	0.224661	0.0293434	1.51153	0.226179
	PEP_2_M_QI	47.1844	1	47.1844	0.465586	0.498174	0.00922582	0.465586	0.102691
	PEP_3_CB_QI	40.355	1	40.355	0.401044	0.529437	0.00795705	0.401044	0.0952462
Intellectual_Functioning_gross	PEP_3_C_QI	61.2894	1	61.2894	0.626887	0.43224	0.0123825	0.626887	0.121444
	PEP_2_M_QI	5.53224	1	5.53224	0.0545887	0.816217	0.00109058	0.0545887	0.0560388
	PEP_3_CB_QI	63.6815	1	63.6815	0.632859	0.430069	0.012499	0.632859	0.122142
Error	PEP_3_C_QI	4888.39	50	97.7678
	PEP_2_M_QI	5067.21	50	101.344
	PEP_3_CB_QI	5031.25	50	100.625
Total	PEP_3_C_QI	535764	56
	PEP_2_M_QI	514853	56
	PEP_3_CB_QI	509478	56
Corrected Total	PEP_3_C_QI	18899.7	55
	PEP_2_M_QI	12677.8	55
	PEP_3_CB_QI	19163.7	55
a. R Squared = .741 (Adjusted R Squared = .715)
b. R Squared = .600 (Adjusted R Squared = .560)
c. R Squared = .737 (Adjusted R Squared = .711)
d. Computed using alpha = .05
Parameter Estimates
Dependent Variable	Parameter	B	Std. Error	t	Sig.	95% Confidence Interval		Partial Eta Squared	Noncent. Parameter	Observed Powerb
						Lower Bound	Upper Bound
PEP_3_C_QI	Intercept	72.503	16.2358	4.46564	4.56714e-05	39.8925	105.114	0.285121	4.46564	0.992206
	Age_Moths	-0.0863584	0.067887	-1.27209	0.209226	-0.222713	0.0499967	0.0313496	1.27209	0.238828
	IQ	0.493307	0.102092	4.83197	1.3244e-05	0.288249	0.698366	0.318317	4.83197	0.99726
	YoE_Parents	0.935891	0.513374	1.82302	0.0742819	-0.095251	1.96703	0.0623254	1.82302	0.431816
	Age_Parents_Birth	-0.316256	0.257236	-1.22944	0.224661	-0.832929	0.200417	0.0293434	1.22944	0.226179
	[Intellectual_Functioning_gross=DID]	-3.86776	4.885	-0.791762	0.43224	-13.6796	5.94405	0.0123825	0.791762	0.121444
	[Intellectual_Functioning_gross=WDID]	0a
PEP_2_M_QI	Intercept	71.2088	16.53	4.30784	7.70394e-05	38.0072	104.41	0.270685	4.30784	0.988206
	Age_Moths	-0.0718705	0.0691175	-1.03983	0.303421	-0.210697	0.0669561	0.0211672	1.03983	0.175045
	IQ	0.376512	0.103943	3.62229	0.000681927	0.167736	0.585287	0.207871	3.62229	0.944298
	YoE_Parents	0.903954	0.522679	1.72946	0.0898962	-0.145878	1.95379	0.0564443	1.72946	0.396127
	Age_Parents_Birth	-0.178703	0.261898	-0.682339	0.498174	-0.704741	0.347335	0.00922582	0.682339	0.102691
	[Intellectual_Functioning_gross=DID]	-1.16203	4.97354	-0.233642	0.816217	-11.1517	8.82762	0.00109058	0.233642	0.0560388
	[Intellectual_Functioning_gross=WDID]	0a
PEP_3_CB_QI	Intercept	64.0673	16.4713	3.88963	0.000297045	30.9837	97.1508	0.232296	3.88963	0.968126
	Age_Moths	-0.10385	0.0688718	-1.50788	0.137879	-0.242183	0.0344828	0.043496	1.50788	0.315548
	IQ	0.482306	0.103573	4.65665	2.40443e-05	0.274272	0.690339	0.302498	4.65665	0.995414
	YoE_Parents	1.11812	0.520821	2.14683	0.0366812	0.072017	2.16422	0.0843983	2.14683	0.557877
	Age_Parents_Birth	-0.165265	0.260967	-0.63328	0.529437	-0.689433	0.358903	0.00795705	0.63328	0.0952462
	[Intellectual_Functioning_gross=DID]	-3.94251	4.95586	-0.795525	0.430069	-13.8966	6.01163	0.012499	0.795525	0.122142
	[Intellectual_Functioning_gross=WDID]	0a
a. This parameter is set to zero because it is redundant.
b. Computed using alpha = .05
Custom Hypothesis Tests
Contrast Results (K Matrix)
Intellectual_Functioning_gross Difference Contrast			Dependent Variable
			PEP_3_C_QI	PEP_2_M_QI	PEP_3_CB_QI
Level 2 vs. Level 1	Contrast Estimate		3.86776	1.16203	3.94251
	Hypothesized Value		0	0	0
	Difference (Estimate - Hypothesized)		3.86776	1.16203	3.94251
	Std. Error		4.885	4.97354	4.95586
	Sig.		0.43224	0.816217	0.430069
	95% Confidence Interval for Difference	Lower Bound	-5.94405	-8.82762	-6.01163
		Upper Bound	13.6796	11.1517	13.8966
Multivariate Test Results
	Value	F	Hypothesis df	Error df	Sig.	Partial Eta Squared	Noncent. Parameter	Observed Powerb
Pillai's trace	0.019923	.325a	3	48	0.807079	0.019923	0.975744	0.108566
Wilks' lambda	0.980077	.325a	3	48	0.807079	0.019923	0.975744	0.108566
Hotelling's trace	0.020328	.325a	3	48	0.807079	0.019923	0.975744	0.108566
Roy's largest root	0.020328	.325a	3	48	0.807079	0.019923	0.975744	0.108566
a. Exact statistic
b. Computed using alpha = .05
Univariate Test Results
Source	Dependent Variable	Sum of Squares	df	Mean Square	F	Sig.	Partial Eta Squared	Noncent. Parameter	Observed Powera
Contrast	PEP_3_C_QI	61.2894	1	61.2894	0.626887	0.43224	0.0123825	0.626887	0.121444
	PEP_2_M_QI	5.53224	1	5.53224	0.0545887	0.816217	0.00109058	0.0545887	0.0560388
	PEP_3_CB_QI	63.6815	1	63.6815	0.632859	0.430069	0.012499	0.632859	0.122142
Error	PEP_3_C_QI	4888.39	50	97.7678
	PEP_2_M_QI	5067.21	50	101.344
	PEP_3_CB_QI	5031.25	50	100.625
a. Computed using alpha = .05
Estimated Marginal Means
1. Grand Mean
Dependent Variable	Mean	Std. Error	95% Confidence Interval
			Lower Bound	Upper Bound
PEP_3_C_QI	96.555a	1.45558	93.6313	99.4785
PEP_2_M_QI	94.842a	1.48196	91.8651	97.8183
PEP_3_CB_QI	94.064a	1.4767	91.0982	97.0303
a. Covariates appearing in the model are evaluated at the following values: Age_Moths = 68.63, IQ = 62.43, YoE_Parents = 13.3571, Age_Parents_Birth = 36.0000.
2. Intellectual_Functioning_gross
Estimates
Dependent Variable	Intellectual_Functioning_gross	Mean	Std. Error	95% Confidence Interval
				Lower Bound	Upper Bound
PEP_3_C_QI	DID	94.621a	2.25868	90.0843	99.1577
	WDID	98.489a	3.32677	91.8068	105.171
PEP_2_M_QI	DID	94.261a	2.29962	89.6418	98.8796
	WDID	95.423a	3.38707	88.6196	102.226
PEP_3_CB_QI	DID	92.093a	2.29144	87.4905	96.6955
	WDID	96.035a	3.37503	89.2565	102.814
a. Covariates appearing in the model are evaluated at the following values: Age_Moths = 68.63, IQ = 62.43, YoE_Parents = 13.3571, Age_Parents_Birth = 36.0000.
Pairwise Comparisons
Dependent Variable	(I) Intellectual_Functioning_gross	(J) Intellectual_Functioning_gross	Mean Difference (I-J)	Std. Error	Sig.a	95% Confidence Interval for Differencea
						Lower Bound	Upper Bound
PEP_3_C_QI	DID	WDID	-3.86776	4.885	0.43224	-13.6796	5.94405
	WDID	DID	3.86776	4.885	0.43224	-5.94405	13.6796
PEP_2_M_QI	DID	WDID	-1.16203	4.97354	0.816217	-11.1517	8.82762
	WDID	DID	1.16203	4.97354	0.816217	-8.82762	11.1517
PEP_3_CB_QI	DID	WDID	-3.94251	4.95586	0.430069	-13.8966	6.01163
	WDID	DID	3.94251	4.95586	0.430069	-6.01163	13.8966
Based on estimated marginal means
a. Adjustment for multiple comparisons: Sidak.
Multivariate Tests
	Value	F	Hypothesis df	Error df	Sig.	Partial Eta Squared	Noncent. Parameter	Observed Powerb
Pillai's trace	0.019923	.325a	3	48	0.807079	0.019923	0.975744	0.108566
Wilks' lambda	0.980077	.325a	3	48	0.807079	0.019923	0.975744	0.108566
Hotelling's trace	0.020328	.325a	3	48	0.807079	0.019923	0.975744	0.108566
Roy's largest root	0.020328	.325a	3	48	0.807079	0.019923	0.975744	0.108566
Each F tests the multivariate effect of Intellectual_Functioning_gross. These tests are based on the linearly independent pairwise comparisons among the estimated marginal means.
a. Exact statistic
b. Computed using alpha = .05
Univariate Tests
Dependent Variable		Sum of Squares	df	Mean Square	F	Sig.	Partial Eta Squared	Noncent. Parameter	Observed Powera
PEP_3_C_QI	Contrast	61.2894	1	61.2894	0.626887	0.43224	0.0123825	0.626887	0.121444
	Error	4888.39	50	97.7678
PEP_2_M_QI	Contrast	5.53224	1	5.53224	0.0545887	0.816217	0.00109058	0.0545887	0.0560388
	Error	5067.21	50	101.344
PEP_3_CB_QI	Contrast	63.6815	1	63.6815	0.632859	0.430069	0.012499	0.632859	0.122142
	Error	5031.25	50	100.625
The F tests the effect of Intellectual_Functioning_gross. This test is based on the linearly independent pairwise comparisons among the estimated marginal means.
a. Computed using alpha = .05
General Linear Model
Between-Subjects Factors
		N
Intellectual_Functioning_AS	Borderline or less	46
	normal	10
Descriptive Statistics
Intellectual_Functioning_AS		Mean	Std. Deviation	N
PEP_3_C_QI	Borderline or less	90.6304	15.3077	46
	normal	121.1	8.99938	10
	Total	96.0714	18.5373	56
PEP_2_M_QI	Borderline or less	90.4783	12.031	46
	normal	114.1	13.2535	10
	Total	94.6964	15.1824	56
PEP_3_CB_QI	Borderline or less	86.8478	12.4042	46
	normal	124.5	8.12746	10
	Total	93.5714	18.6663	56
Box's Test of Equality of Covariance Matricesa
Box's M	14.0092
F	2.03507
df1	6
df2	1493.5
Sig.	0.0581334
Tests the null hypothesis that the observed covariance matrices of the dependent variables are equal across groups.
a. Design: Intercept + Age_Moths + IQ + YoE_Parents + Age_Parents_Birth + Intellectual_Functioning_AS
Multivariate Testsa
Effect		Value	F	Hypothesis df	Error df	Sig.	Partial Eta Squared	Noncent. Parameter	Observed Powerc
Intercept	Pillai's Trace	0.491966	15.494b	3	48	3.51042e-07	0.491966	46.4819	0.999964
	Wilks' Lambda	0.508034	15.494b	3	48	3.51042e-07	0.491966	46.4819	0.999964
	Hotelling's Trace	0.968373	15.494b	3	48	3.51042e-07	0.491966	46.4819	0.999964
	Roy's Largest Root	0.968373	15.494b	3	48	3.51042e-07	0.491966	46.4819	0.999964
Age_Moths	Pillai's Trace	0.0347022	.575b	3	48	0.634103	0.0347022	1.72559	0.160066
	Wilks' Lambda	0.965298	.575b	3	48	0.634103	0.0347022	1.72559	0.160066
	Hotelling's Trace	0.0359497	.575b	3	48	0.634103	0.0347022	1.72559	0.160066
	Roy's Largest Root	0.0359497	.575b	3	48	0.634103	0.0347022	1.72559	0.160066
IQ	Pillai's Trace	0.517245	17.143b	3	48	1.05547e-07	0.517245	51.4293	0.999992
	Wilks' Lambda	0.482755	17.143b	3	48	1.05547e-07	0.517245	51.4293	0.999992
	Hotelling's Trace	1.07144	17.143b	3	48	1.05547e-07	0.517245	51.4293	0.999992
	Roy's Largest Root	1.07144	17.143b	3	48	1.05547e-07	0.517245	51.4293	0.999992
YoE_Parents	Pillai's Trace	0.0765362	1.326b	3	48	0.276854	0.0765362	3.97821	0.330916
	Wilks' Lambda	0.923464	1.326b	3	48	0.276854	0.0765362	3.97821	0.330916
	Hotelling's Trace	0.0828795	1.326b	3	48	0.276854	0.0765362	3.97821	0.330916
	Roy's Largest Root	0.0828795	1.326b	3	48	0.276854	0.0765362	3.97821	0.330916
Age_Parents_Birth	Pillai's Trace	0.0268203	.441b	3	48	0.724768	0.0268203	1.32286	0.131836
	Wilks' Lambda	0.97318	.441b	3	48	0.724768	0.0268203	1.32286	0.131836
	Hotelling's Trace	0.0275595	.441b	3	48	0.724768	0.0268203	1.32286	0.131836
	Roy's Largest Root	0.0275595	.441b	3	48	0.724768	0.0268203	1.32286	0.131836
Intellectual_Functioning_AS	Pillai's Trace	0.22657	4.687b	3	48	0.00597149	0.22657	14.0612	0.869503
	Wilks' Lambda	0.77343	4.687b	3	48	0.00597149	0.22657	14.0612	0.869503
	Hotelling's Trace	0.292942	4.687b	3	48	0.00597149	0.22657	14.0612	0.869503
	Roy's Largest Root	0.292942	4.687b	3	48	0.00597149	0.22657	14.0612	0.869503
a. Design: Intercept + Age_Moths + IQ + YoE_Parents + Age_Parents_Birth + Intellectual_Functioning_AS
b. Exact statistic
c. Computed using alpha = .05
Levene's Test of Equality of Error Variancesa
	F	df1	df2	Sig.
PEP_3_C_QI	0.976001	1	54	0.327594
PEP_2_M_QI	0.214632	1	54	0.645022
PEP_3_CB_QI	1.56825	1	54	0.215858
Tests the null hypothesis that the error variance of the dependent variable is equal across groups.
a. Design: Intercept + Age_Moths + IQ + YoE_Parents + Age_Parents_Birth + Intellectual_Functioning_AS
Tests of Between-Subjects Effects
Source	Dependent Variable	Type III Sum of Squares	df	Mean Square	F	Sig.	Partial Eta Squared	Noncent. Parameter	Observed Powerd
Corrected Model	PEP_3_C_QI	13954.062a	5	2790.81	28.2148	1.82152e-13	0.738321	141.074	1
	PEP_2_M_QI	7615.366b	5	1523.07	15.0428	5.27781e-09	0.600683	75.2139	1
	PEP_3_CB_QI	14876.402c	5	2975.28	34.6987	3.88929e-15	0.77628	173.493	1
Intercept	PEP_3_C_QI	2318.91	1	2318.91	23.4439	1.28019e-05	0.319208	23.4439	0.997341
	PEP_2_M_QI	2959.3	1	2959.3	29.2278	1.80231e-06	0.368908	29.2278	0.999581
	PEP_3_CB_QI	3024.87	1	3024.87	35.277	2.71809e-07	0.413675	35.277	0.999944
Age_Moths	PEP_3_C_QI	115.418	1	115.418	1.16687	0.285229	0.0228051	1.16687	0.185216
	PEP_2_M_QI	99.0206	1	99.0206	0.977987	0.327458	0.0191845	0.977987	0.162796
	PEP_3_CB_QI	116.448	1	116.448	1.35805	0.249404	0.0264429	1.35805	0.207947
IQ	PEP_3_C_QI	4963.94	1	4963.94	50.1849	4.43228e-09	0.500923	50.1849	1
	PEP_2_M_QI	2204.69	1	2204.69	21.7748	2.32686e-05	0.303377	21.7748	0.99554
	PEP_3_CB_QI	2440.39	1	2440.39	28.4606	2.31636e-06	0.362738	28.4606	0.999462
YoE_Parents	PEP_3_C_QI	338.155	1	338.155	3.41871	0.070378	0.0639983	3.41871	0.441833
	PEP_2_M_QI	263.588	1	263.588	2.60335	0.112932	0.0494903	2.60335	0.353122
	PEP_3_CB_QI	205.666	1	205.666	2.39854	0.127755	0.045775	2.39854	0.329875
Age_Parents_Birth	PEP_3_C_QI	124.912	1	124.912	1.26285	0.266479	0.0246348	1.26285	0.196627
	PEP_2_M_QI	40.3131	1	40.3131	0.398156	0.530917	0.00790021	0.398156	0.094914
	PEP_3_CB_QI	10.4071	1	10.4071	0.121371	0.729015	0.00242154	0.121371	0.0634832
Intellectual_Functioning_AS	PEP_3_C_QI	4.02826	1	4.02826	0.0407253	0.840888	0.000813843	0.0407253	0.0545011
	PEP_2_M_QI	10.266	1	10.266	0.101393	0.75149	0.00202376	0.101393	0.0612499
	PEP_3_CB_QI	807.617	1	807.617	9.41868	0.00346536	0.158514	9.41868	0.853043
Error	PEP_3_C_QI	4945.65	50	98.9131
	PEP_2_M_QI	5062.47	50	101.249
	PEP_3_CB_QI	4287.31	50	85.7462
Total	PEP_3_C_QI	535764	56
	PEP_2_M_QI	514853	56
	PEP_3_CB_QI	509478	56
Corrected Total	PEP_3_C_QI	18899.7	55
	PEP_2_M_QI	12677.8	55
	PEP_3_CB_QI	19163.7	55
a. R Squared = .738 (Adjusted R Squared = .712)
b. R Squared = .601 (Adjusted R Squared = .561)
c. R Squared = .776 (Adjusted R Squared = .754)
d. Computed using alpha = .05
Parameter Estimates
Dependent Variable	Parameter	B	Std. Error	t	Sig.	95% Confidence Interval		Partial Eta Squared	Noncent. Parameter	Observed Powerb
						Lower Bound	Upper Bound
PEP_3_C_QI	Intercept	61.7063	14.2231	4.33846	6.96448e-05	33.1384	90.2743	0.27349	4.33846	0.989098
	Age_Moths	-0.070018	0.0648185	-1.08022	0.285229	-0.20021	0.0601738	0.0228051	1.08022	0.185216
	IQ	0.56898	0.0803176	7.08413	4.43228e-09	0.407657	0.730303	0.500923	7.08413	1
	YoE_Parents	0.983494	0.531913	1.84898	0.070378	-0.0848848	2.05187	0.0639983	1.84898	0.441833
	Age_Parents_Birth	-0.287827	0.256127	-1.12377	0.266479	-0.802274	0.226619	0.0246348	1.12377	0.196627
	[Intellectual_Functioning_AS=Borderline or less]	1.06473	5.27602	0.201805	0.840888	-9.53247	11.6619	0.000813843	0.201805	0.0545011
	[Intellectual_Functioning_AS=normal]	0a
PEP_2_M_QI	Intercept	71.1592	14.3901	4.94501	8.9853e-06	42.2558	100.063	0.328436	4.94501	0.998062
	Age_Moths	-0.0648537	0.0655795	-0.988932	0.327458	-0.196574	0.0668667	0.0191845	0.988932	0.162796
	IQ	0.37919	0.0812606	4.66635	2.32686e-05	0.215973	0.542407	0.303377	4.66635	0.99554
	YoE_Parents	0.868314	0.538158	1.61349	0.112932	-0.212609	1.94924	0.0494903	1.61349	0.353122
	Age_Parents_Birth	-0.163513	0.259134	-0.630996	0.530917	-0.684	0.356974	0.00790021	0.630996	0.094914
	[Intellectual_Functioning_AS=Borderline or less]	-1.69973	5.33797	-0.318423	0.75149	-12.4214	9.02189	0.00202376	0.318423	0.0612499
	[Intellectual_Functioning_AS=normal]	0a
PEP_3_CB_QI	Intercept	78.6219	13.2427	5.93702	2.74172e-07	52.0232	105.221	0.413477	5.93702	0.999943
	Age_Moths	-0.0703296	0.0603503	-1.16536	0.249404	-0.191547	0.0508876	0.0264429	1.16536	0.207947
	IQ	0.398945	0.074781	5.33485	2.31636e-06	0.248743	0.549148	0.362738	5.33485	0.999462
	YoE_Parents	0.766999	0.495246	1.54872	0.127755	-0.227732	1.76173	0.045775	1.54872	0.329875
	Age_Parents_Birth	-0.0830794	0.238471	-0.348383	0.729015	-0.562063	0.395905	0.00242154	0.348383	0.0634832
	[Intellectual_Functioning_AS=Borderline or less]	-15.0759	4.91233	-3.06899	0.00346536	-24.9426	-5.20917	0.158514	3.06899	0.853043
	[Intellectual_Functioning_AS=normal]	0a
a. This parameter is set to zero because it is redundant.
b. Computed using alpha = .05
Custom Hypothesis Tests
Contrast Results (K Matrix)
Intellectual_Functioning_AS Difference Contrast			Dependent Variable
			PEP_3_C_QI	PEP_2_M_QI	PEP_3_CB_QI
Level 2 vs. Level 1	Contrast Estimate		-1.06473	1.69973	15.0759
	Hypothesized Value		0	0	0
	Difference (Estimate - Hypothesized)		-1.06473	1.69973	15.0759
	Std. Error		5.27602	5.33797	4.91233
	Sig.		0.840888	0.75149	0.00346536
	95% Confidence Interval for Difference	Lower Bound	-11.6619	-9.02189	5.20917
		Upper Bound	9.53247	12.4214	24.9426
Multivariate Test Results
	Value	F	Hypothesis df	Error df	Sig.	Partial Eta Squared	Noncent. Parameter	Observed Powerb
Pillai's trace	0.22657	4.687a	3	48	0.00597149	0.22657	14.0612	0.869503
Wilks' lambda	0.77343	4.687a	3	48	0.00597149	0.22657	14.0612	0.869503
Hotelling's trace	0.292942	4.687a	3	48	0.00597149	0.22657	14.0612	0.869503
Roy's largest root	0.292942	4.687a	3	48	0.00597149	0.22657	14.0612	0.869503
a. Exact statistic
b. Computed using alpha = .05
Univariate Test Results
Source	Dependent Variable	Sum of Squares	df	Mean Square	F	Sig.	Partial Eta Squared	Noncent. Parameter	Observed Powera
Contrast	PEP_3_C_QI	4.02826	1	4.02826	0.0407253	0.840888	0.000813843	0.0407253	0.0545011
	PEP_2_M_QI	10.266	1	10.266	0.101393	0.75149	0.00202376	0.101393	0.0612499
	PEP_3_CB_QI	807.617	1	807.617	9.41868	0.00346536	0.158514	9.41868	0.853043
Error	PEP_3_C_QI	4945.65	50	98.9131
	PEP_2_M_QI	5062.47	50	101.249
	PEP_3_CB_QI	4287.31	50	85.7462
a. Computed using alpha = .05
Estimated Marginal Means
1. Grand Mean
Dependent Variable	Mean	Std. Error	95% Confidence Interval
			Lower Bound	Upper Bound
PEP_3_C_QI	95.729a	2.15459	91.4016	100.057
PEP_2_M_QI	95.243a	2.17989	90.8643	99.6212
PEP_3_CB_QI	98.417a	2.00607	94.3879	102.447
a. Covariates appearing in the model are evaluated at the following values: Age_Moths = 68.63, IQ = 62.43, YoE_Parents = 13.3571, Age_Parents_Birth = 36.0000.
2. Intellectual_Functioning_AS
Estimates
Dependent Variable	Intellectual_Functioning_AS	Mean	Std. Error	95% Confidence Interval
				Lower Bound	Upper Bound
PEP_3_C_QI	Borderline or less	96.262a	1.62909	92.9894	99.5337
	normal	95.197a	4.53307	86.0919	104.302
PEP_2_M_QI	Borderline or less	94.393a	1.64822	91.0824	97.7035
	normal	96.093a	4.5863	86.8808	105.304
PEP_3_CB_QI	Borderline or less	90.879a	1.51679	87.8327	93.9259
	normal	105.955a	4.22059	97.4779	114.432
a. Covariates appearing in the model are evaluated at the following values: Age_Moths = 68.63, IQ = 62.43, YoE_Parents = 13.3571, Age_Parents_Birth = 36.0000.
Pairwise Comparisons
Dependent Variable	(I) Intellectual_Functioning_AS	(J) Intellectual_Functioning_AS	Mean Difference (I-J)	Std. Error	Sig.b	95% Confidence Interval for Differenceb
						Lower Bound	Upper Bound
PEP_3_C_QI	Borderline or less	normal	1.06473	5.27602	0.840888	-9.53247	11.6619
	normal	Borderline or less	-1.06473	5.27602	0.840888	-11.6619	9.53247
PEP_2_M_QI	Borderline or less	normal	-1.69973	5.33797	0.75149	-12.4214	9.02189
	normal	Borderline or less	1.69973	5.33797	0.75149	-9.02189	12.4214
PEP_3_CB_QI	Borderline or less	normal	-15.076*	4.91233	0.00346536	-24.9426	-5.20917
	normal	Borderline or less	15.076*	4.91233	0.00346536	5.20917	24.9426
Based on estimated marginal means
*. The mean difference is significant at the .05 level.
b. Adjustment for multiple comparisons: Sidak.
Multivariate Tests
	Value	F	Hypothesis df	Error df	Sig.	Partial Eta Squared	Noncent. Parameter	Observed Powerb
Pillai's trace	0.22657	4.687a	3	48	0.00597149	0.22657	14.0612	0.869503
Wilks' lambda	0.77343	4.687a	3	48	0.00597149	0.22657	14.0612	0.869503
Hotelling's trace	0.292942	4.687a	3	48	0.00597149	0.22657	14.0612	0.869503
Roy's largest root	0.292942	4.687a	3	48	0.00597149	0.22657	14.0612	0.869503
Each F tests the multivariate effect of Intellectual_Functioning_AS. These tests are based on the linearly independent pairwise comparisons among the estimated marginal means.
a. Exact statistic
b. Computed using alpha = .05
Univariate Tests
Dependent Variable		Sum of Squares	df	Mean Square	F	Sig.	Partial Eta Squared	Noncent. Parameter	Observed Powera
PEP_3_C_QI	Contrast	4.02826	1	4.02826	0.0407253	0.840888	0.000813843	0.0407253	0.0545011
	Error	4945.65	50	98.9131
PEP_2_M_QI	Contrast	10.266	1	10.266	0.101393	0.75149	0.00202376	0.101393	0.0612499
	Error	5062.47	50	101.249
PEP_3_CB_QI	Contrast	807.617	1	807.617	9.41868	0.00346536	0.158514	9.41868	0.853043
	Error	4287.31	50	85.7462
The F tests the effect of Intellectual_Functioning_AS. This test is based on the linearly independent pairwise comparisons among the estimated marginal means.
a. Computed using alpha = .05
General Linear Model
Between-Subjects Factors
		N
Intellectual_Functioning_fine	borderline	11
	mild	17
	Moderate or severe	18
	normal	10
Descriptive Statistics
Intellectual_Functioning_fine		Mean	Std. Deviation	N
VABS2_C_IQ	borderline	64.2727	15.3499	11
	mild	58.4706	20.1467	17
	Moderate or severe	38.3333	16.3779	18
	normal	94.3	9.18997	10
	Total	59.5357	25.0867	56
VABS2_DL_IQ	borderline	65.6364	13.0711	11
	mild	69.9412	16.3075	17
	Moderate or severe	53.8333	19.0271	18
	normal	96.5	13.5585	10
	Total	68.6607	21.578	56
VABS2_S_IQ	borderline	71.8182	15.1382	11
	mild	64.9412	14.6265	17
	Moderate or severe	54.1667	14.4599	18
	normal	90.4	16.4398	10
	Total	67.375	19.2878	56
Box's Test of Equality of Covariance Matricesa
Box's M	26.4007
F	1.29618
df1	18
df2	5699.05
Sig.	0.178724
Tests the null hypothesis that the observed covariance matrices of the dependent variables are equal across groups.
a. Design: Intercept + Age_Moths + IQ + YoE_Parents + Age_Parents_Birth + Intellectual_Functioning_fine
Multivariate Testsa
Effect		Value	F	Hypothesis df	Error df	Sig.	Partial Eta Squared	Noncent. Parameter	Observed Powerd
Intercept	Pillai's Trace	0.191612	3.634b	3	46	0.0195396	0.191612	10.9034	0.761693
	Wilks' Lambda	0.808388	3.634b	3	46	0.0195396	0.191612	10.9034	0.761693
	Hotelling's Trace	0.23703	3.634b	3	46	0.0195396	0.191612	10.9034	0.761693
	Roy's Largest Root	0.23703	3.634b	3	46	0.0195396	0.191612	10.9034	0.761693
Age_Moths	Pillai's Trace	0.110507	1.905b	3	46	0.142014	0.110507	5.71483	0.46057
	Wilks' Lambda	0.889493	1.905b	3	46	0.142014	0.110507	5.71483	0.46057
	Hotelling's Trace	0.124235	1.905b	3	46	0.142014	0.110507	5.71483	0.46057
	Roy's Largest Root	0.124235	1.905b	3	46	0.142014	0.110507	5.71483	0.46057
IQ	Pillai's Trace	0.0350307	.557b	3	46	0.646327	0.0350307	1.66991	0.155687
	Wilks' Lambda	0.964969	.557b	3	46	0.646327	0.0350307	1.66991	0.155687
	Hotelling's Trace	0.0363024	.557b	3	46	0.646327	0.0350307	1.66991	0.155687
	Roy's Largest Root	0.0363024	.557b	3	46	0.646327	0.0350307	1.66991	0.155687
YoE_Parents	Pillai's Trace	0.162549	2.976b	3	46	0.0411804	0.162549	8.92856	0.666253
	Wilks' Lambda	0.837451	2.976b	3	46	0.0411804	0.162549	8.92856	0.666253
	Hotelling's Trace	0.194099	2.976b	3	46	0.0411804	0.162549	8.92856	0.666253
	Roy's Largest Root	0.194099	2.976b	3	46	0.0411804	0.162549	8.92856	0.666253
Age_Parents_Birth	Pillai's Trace	0.260031	5.388b	3	46	0.00290757	0.260031	16.1648	0.913891
	Wilks' Lambda	0.739969	5.388b	3	46	0.00290757	0.260031	16.1648	0.913891
	Hotelling's Trace	0.351408	5.388b	3	46	0.00290757	0.260031	16.1648	0.913891
	Roy's Largest Root	0.351408	5.388b	3	46	0.00290757	0.260031	16.1648	0.913891
Intellectual_Functioning_fine	Pillai's Trace	0.145418	0.815071	9	144	0.603113	0.0484727	7.33564	0.392588
	Wilks' Lambda	0.860232	0.794861	9	112.103	0.621668	0.0489459	5.76935	0.301757
	Hotelling's Trace	0.155972	0.774085	9	134	0.640538	0.0494213	6.96676	0.370723
	Roy's Largest Root	0.0953877	1.526c	3	48	0.21972	0.0870812	4.57861	0.377123
a. Design: Intercept + Age_Moths + IQ + YoE_Parents + Age_Parents_Birth + Intellectual_Functioning_fine
b. Exact statistic
c. The statistic is an upper bound on F that yields a lower bound on the significance level.
d. Computed using alpha = .05
Levene's Test of Equality of Error Variancesa
	F	df1	df2	Sig.
VABS2_C_IQ	3.69473	3	52	0.0173964
VABS2_DL_IQ	0.990594	3	52	0.404536
VABS2_S_IQ	0.159349	3	52	0.923176
Tests the null hypothesis that the error variance of the dependent variable is equal across groups.
a. Design: Intercept + Age_Moths + IQ + YoE_Parents + Age_Parents_Birth + Intellectual_Functioning_fine
Tests of Between-Subjects Effects
Source	Dependent Variable	Type III Sum of Squares	df	Mean Square	F	Sig.	Partial Eta Squared	Noncent. Parameter	Observed Powerd
Corrected Model	VABS2_C_IQ	23174.869a	7	3310.7	13.8922	1.12275e-09	0.669524	97.2452	1
	VABS2_DL_IQ	15438.750b	7	2205.54	10.4098	7.2206e-08	0.602875	72.8687	0.999999
	VABS2_S_IQ	9944.708c	7	1420.67	6.48437	2.14001e-05	0.486029	45.3906	0.999122
Intercept	VABS2_C_IQ	1368.28	1	1368.28	5.74149	0.0205144	0.106835	5.74149	0.65101
	VABS2_DL_IQ	2216.04	1	2216.04	10.4594	0.00221063	0.178917	10.4594	0.886627
	VABS2_S_IQ	1525.73	1	1525.73	6.96389	0.0111817	0.126699	6.96389	0.734293
Age_Moths	VABS2_C_IQ	1202.86	1	1202.86	5.04737	0.0292994	0.0951484	5.04737	0.595459
	VABS2_DL_IQ	584.936	1	584.936	2.76081	0.103118	0.0543887	2.76081	0.370254
	VABS2_S_IQ	318.23	1	318.23	1.45249	0.234036	0.0293715	1.45249	0.21889
IQ	VABS2_C_IQ	185.6	1	185.6	0.778804	0.381906	0.015966	0.778804	0.139117
	VABS2_DL_IQ	347.676	1	347.676	1.64098	0.206346	0.033057	1.64098	0.241209
	VABS2_S_IQ	260.013	1	260.013	1.18677	0.28142	0.0241279	1.18677	0.187354
YoE_Parents	VABS2_C_IQ	450.481	1	450.481	1.89028	0.175554	0.0378888	1.89028	0.270564
	VABS2_DL_IQ	263.777	1	263.777	1.24499	0.270066	0.0252816	1.24499	0.194264
	VABS2_S_IQ	78.7932	1	78.7932	0.359635	0.551529	0.00743668	0.359635	0.0904239
Age_Parents_Birth	VABS2_C_IQ	624.986	1	624.986	2.62253	0.111909	0.0518056	2.62253	0.3548
	VABS2_DL_IQ	2077.16	1	2077.16	9.8039	0.0029631	0.169606	9.8039	0.866054
	VABS2_S_IQ	114.173	1	114.173	0.521119	0.473867	0.01074	0.521119	0.109027
Intellectual_Functioning_fine	VABS2_C_IQ	516.092	3	172.031	0.721867	0.54387	0.043169	2.1656	0.192122
	VABS2_DL_IQ	598.125	3	199.375	0.94102	0.428237	0.0555469	2.82306	0.241687
	VABS2_S_IQ	328.676	3	109.559	0.500057	0.68402	0.0303064	1.50017	0.144117
Error	VABS2_C_IQ	11439.1	48	238.314
	VABS2_DL_IQ	10169.8	48	211.871
	VABS2_S_IQ	10516.4	48	219.092
Total	VABS2_C_IQ	233106	56
	VABS2_DL_IQ	289609	56
	VABS2_S_IQ	274667	56
Corrected Total	VABS2_C_IQ	34613.9	55
	VABS2_DL_IQ	25608.6	55
	VABS2_S_IQ	20461.1	55
a. R Squared = .670 (Adjusted R Squared = .621)
b. R Squared = .603 (Adjusted R Squared = .545)
c. R Squared = .486 (Adjusted R Squared = .411)
d. Computed using alpha = .05
Parameter Estimates
Dependent Variable	Parameter	B	Std. Error	t	Sig.	95% Confidence Interval		Partial Eta Squared	Noncent. Parameter	Observed Powerb
						Lower Bound	Upper Bound
VABS2_C_IQ	Intercept	85.7996	37.8861	2.26467	0.0280865	9.62446	161.975	0.0965341	2.26467	0.602289
	Age_Moths	-0.240724	0.107149	-2.24664	0.0292994	-0.456161	-0.0252872	0.0951484	2.24664	0.595459
	IQ	0.260683	0.295392	0.882499	0.381906	-0.333242	0.854608	0.015966	0.882499	0.139117
	YoE_Parents	1.1439	0.832004	1.37488	0.175554	-0.528954	2.81676	0.0378888	1.37488	0.270564
	Age_Parents_Birth	-0.653281	0.403403	-1.61942	0.111909	-1.46438	0.157816	0.0518056	1.61942	0.3548
	[Intellectual_Functioning_fine=borderline]	-13.7296	10.2528	-1.33911	0.186843	-34.3442	6.88504	0.0360131	1.33911	0.259161
	[Intellectual_Functioning_fine=mild]	-19.8178	13.709	-1.44561	0.154786	-47.3816	7.74597	0.0417206	1.44561	0.293854
	[Intellectual_Functioning_fine=Moderate or severe]	-28.2067	20.6555	-1.36558	0.178438	-69.7374	13.324	0.0373971	1.36558	0.267574
	[Intellectual_Functioning_fine=normal]	0a
VABS2_DL_IQ	Intercept	97.382	35.7225	2.72607	0.00892036	25.5572	169.207	0.134066	2.72607	0.761525
	Age_Moths	-0.167868	0.10103	-1.66157	0.103118	-0.371001	0.0352659	0.0543887	1.66157	0.370254
	IQ	0.356789	0.278522	1.28101	0.206346	-0.203217	0.916795	0.033057	1.28101	0.241209
	YoE_Parents	0.875326	0.784489	1.11579	0.270066	-0.701995	2.45265	0.0252816	1.11579	0.194264
	Age_Parents_Birth	-1.19097	0.380365	-3.13112	0.0029631	-1.95574	-0.426192	0.169606	3.13112	0.866054
	[Intellectual_Functioning_fine=borderline]	-13.1103	9.66725	-1.35616	0.181395	-32.5476	6.32701	0.0369019	1.35616	0.264564
	[Intellectual_Functioning_fine=mild]	-8.22637	12.9261	-0.636417	0.527528	-34.216	17.7632	0.00836744	0.636417	0.0956294
	[Intellectual_Functioning_fine=Moderate or severe]	-10.0169	19.4759	-0.514323	0.609387	-49.1758	29.142	0.00548079	0.514323	0.0795843
	[Intellectual_Functioning_fine=normal]	0a
VABS2_S_IQ	Intercept	83.1104	36.3261	2.2879	0.0265903	10.0719	156.149	0.0983287	2.2879	0.611038
	Age_Moths	-0.123818	0.102737	-1.20519	0.234036	-0.330384	0.0827483	0.0293715	1.20519	0.21889
	IQ	0.308547	0.283229	1.08939	0.28142	-0.260923	0.878017	0.0241279	1.08939	0.187354
	YoE_Parents	-0.478405	0.797746	-0.599696	0.551529	-2.08238	1.12557	0.00743668	0.599696	0.0904239
	Age_Parents_Birth	-0.27922	0.386792	-0.721885	0.473867	-1.05692	0.498479	0.01074	0.721885	0.109027
	[Intellectual_Functioning_fine=borderline]	-8.28092	9.83062	-0.84236	0.403764	-28.0467	11.4849	0.0145674	0.84236	0.130993
	[Intellectual_Functioning_fine=mild]	-13.1515	13.1445	-1.00053	0.32207	-39.5803	13.2773	0.0204295	1.00053	0.16534
	[Intellectual_Functioning_fine=Moderate or severe]	-13.8118	19.805	-0.697388	0.488924	-53.6324	26.0089	0.0100307	0.697388	0.105003
	[Intellectual_Functioning_fine=normal]	0a
a. This parameter is set to zero because it is redundant.
b. Computed using alpha = .05
Custom Hypothesis Tests
Contrast Results (K Matrix)
Intellectual_Functioning_fine Difference Contrast			Dependent Variable
			VABS2_C_IQ	VABS2_DL_IQ	VABS2_S_IQ
Level 2 vs. Level 1	Contrast Estimate		-6.08823	4.88394	-4.87061
	Hypothesized Value		0	0	0
	Difference (Estimate - Hypothesized)		-6.08823	4.88394	-4.87061
	Std. Error		7.96323	7.50845	7.63533
	Sig.		0.448286	0.518497	0.526568
	95% Confidence Interval for Difference	Lower Bound	-22.0994	-10.2128	-20.2225
		Upper Bound	9.92291	19.9807	10.4813
Level 3 vs. Previous	Contrast Estimate		-11.433	0.651446	-3.09556
	Hypothesized Value		0	0	0
	Difference (Estimate - Hypothesized)		-11.433	0.651446	-3.09556
	Std. Error		10.9988	10.3707	10.5459
	Sig.		0.30379	0.950174	0.770381
	95% Confidence Interval for Difference	Lower Bound	-33.5476	-20.2002	-24.2995
		Upper Bound	10.6816	21.503	18.1084
Level 4 vs. Previous	Contrast Estimate		20.5847	10.4512	11.7481
	Hypothesized Value		0	0	0
	Difference (Estimate - Hypothesized)		20.5847	10.4512	11.7481
	Std. Error		14.2285	13.4159	13.6426
	Sig.		0.154474	0.439795	0.393448
	95% Confidence Interval for Difference	Lower Bound	-8.02365	-16.5233	-15.6823
		Upper Bound	49.193	37.4257	39.1784
Multivariate Test Results
	Value	F	Hypothesis df	Error df	Sig.	Partial Eta Squared	Noncent. Parameter	Observed Powerb
Pillai's trace	0.145418	0.815071	9	144	0.603113	0.0484727	7.33564	0.392588
Wilks' lambda	0.860232	0.794861	9	112.103	0.621668	0.0489459	5.76935	0.301757
Hotelling's trace	0.155972	0.774085	9	134	0.640538	0.0494213	6.96676	0.370723
Roy's largest root	0.0953877	1.526a	3	48	0.21972	0.0870812	4.57861	0.377123
a. The statistic is an upper bound on F that yields a lower bound on the significance level.
b. Computed using alpha = .05
Univariate Test Results
Source	Dependent Variable	Sum of Squares	df	Mean Square	F	Sig.	Partial Eta Squared	Noncent. Parameter	Observed Powera
Contrast	VABS2_C_IQ	516.092	3	172.031	0.721867	0.54387	0.043169	2.1656	0.192122
	VABS2_DL_IQ	598.125	3	199.375	0.94102	0.428237	0.0555469	2.82306	0.241687
	VABS2_S_IQ	328.676	3	109.559	0.500057	0.68402	0.0303064	1.50017	0.144117
Error	VABS2_C_IQ	11439.1	48	238.314
	VABS2_DL_IQ	10169.8	48	211.871
	VABS2_S_IQ	10516.4	48	219.092
a. Computed using alpha = .05
Estimated Marginal Means
1. Grand Mean
Dependent Variable	Mean	Std. Error	95% Confidence Interval
			Lower Bound	Upper Bound
VABS2_C_IQ	61.877a	2.70764	56.4326	67.3207
VABS2_DL_IQ	69.115a	2.55301	63.9814	74.2477
VABS2_S_IQ	68.622a	2.59615	63.4026	73.8424
a. Covariates appearing in the model are evaluated at the following values: Age_Moths = 68.63, IQ = 62.43, YoE_Parents = 13.3571, Age_Parents_Birth = 36.0000.
2. Intellectual_Functioning_fine
Estimates
Dependent Variable	Intellectual_Functioning_fine	Mean	Std. Error	95% Confidence Interval
				Lower Bound	Upper Bound
VABS2_C_IQ	borderline	63.586a	6.38156	50.7546	76.4166
	mild	57.497a	3.88776	49.6805	65.3142
	Moderate or severe	49.108a	8.9956	31.0216	67.1953
	normal	77.315a	12.5203	52.1413	102.489
VABS2_DL_IQ	borderline	63.843a	6.01711	51.7444	75.9409
	mild	68.727a	3.66573	61.3561	76.097
	Moderate or severe	66.936a	8.48186	49.8821	83.99
	normal	76.953a	11.8053	53.2168	100.689
VABS2_S_IQ	borderline	69.153a	6.11879	56.85	81.4553
	mild	64.282a	3.72768	56.787	71.777
	Moderate or severe	63.622a	8.6252	46.2796	80.9639
	normal	77.434a	12.0048	53.2963	101.571
a. Covariates appearing in the model are evaluated at the following values: Age_Moths = 68.63, IQ = 62.43, YoE_Parents = 13.3571, Age_Parents_Birth = 36.0000.
Pairwise Comparisons
Dependent Variable	(I) Intellectual_Functioning_fine	(J) Intellectual_Functioning_fine	Mean Difference (I-J)	Std. Error	Sig.a	95% Confidence Interval for Differencea
						Lower Bound	Upper Bound
VABS2_C_IQ	borderline	mild	6.08823	7.96323	0.971798	-15.7623	27.9388
		Moderate or severe	14.4771	13.7514	0.880027	-23.2556	52.2099
		normal	-13.7296	10.2528	0.710902	-41.8625	14.4034
	mild	borderline	-6.08823	7.96323	0.971798	-27.9388	15.7623
		Moderate or severe	8.38889	9.19531	0.935161	-16.8424	33.6202
		normal	-19.8178	13.709	0.635413	-57.4343	17.7987
	Moderate or severe	borderline	-14.4771	13.7514	0.880027	-52.2099	23.2556
		mild	-8.38889	9.19531	0.935161	-33.6202	16.8424
		normal	-28.2067	20.6555	0.692501	-84.8841	28.4707
	normal	borderline	13.7296	10.2528	0.710902	-14.4034	41.8625
		mild	19.8178	13.709	0.635413	-17.7987	57.4343
		Moderate or severe	28.2067	20.6555	0.692501	-28.4707	84.8841
VABS2_DL_IQ	borderline	mild	-4.88394	7.50845	0.987538	-25.4866	15.7187
		Moderate or severe	-3.09342	12.966	0.999956	-38.6713	32.4844
		normal	-13.1103	9.66725	0.699083	-39.6366	13.416
	mild	borderline	4.88394	7.50845	0.987538	-15.7187	25.4866
		Moderate or severe	1.79052	8.67017	0.999981	-21.9998	25.5809
		normal	-8.22637	12.9261	0.988876	-43.6946	27.2419
	Moderate or severe	borderline	3.09342	12.966	0.999956	-32.4844	38.6713
		mild	-1.79052	8.67017	0.999981	-25.5809	21.9998
		normal	-10.0169	19.4759	0.996448	-63.4574	43.4236
	normal	borderline	13.1103	9.66725	0.699083	-13.416	39.6366
		mild	8.22637	12.9261	0.988876	-27.2419	43.6946
		Moderate or severe	10.0169	19.4759	0.996448	-43.4236	63.4574
VABS2_S_IQ	borderline	mild	4.87061	7.63533	0.98874	-16.0802	25.8214
		Moderate or severe	5.53086	13.1851	0.998859	-30.6482	41.7099
		normal	-8.28092	9.83062	0.955073	-35.2555	18.6936
	mild	borderline	-4.87061	7.63533	0.98874	-25.8214	16.0802
		Moderate or severe	0.660257	8.81668	1	-23.5321	24.8526
		normal	-13.1515	13.1445	0.902924	-49.2191	22.9161
	Moderate or severe	borderline	-5.53086	13.1851	0.998859	-41.7099	30.6482
		mild	-0.660257	8.81668	1	-24.8526	23.5321
		normal	-13.8118	19.805	0.98218	-68.1554	40.5318
	normal	borderline	8.28092	9.83062	0.955073	-18.6936	35.2555
		mild	13.1515	13.1445	0.902924	-22.9161	49.2191
		Moderate or severe	13.8118	19.805	0.98218	-40.5318	68.1554
Based on estimated marginal means
a. Adjustment for multiple comparisons: Sidak.
Multivariate Tests
	Value	F	Hypothesis df	Error df	Sig.	Partial Eta Squared	Noncent. Parameter	Observed Powerb
Pillai's trace	0.145418	0.815071	9	144	0.603113	0.0484727	7.33564	0.392588
Wilks' lambda	0.860232	0.794861	9	112.103	0.621668	0.0489459	5.76935	0.301757
Hotelling's trace	0.155972	0.774085	9	134	0.640538	0.0494213	6.96676	0.370723
Roy's largest root	0.0953877	1.526a	3	48	0.21972	0.0870812	4.57861	0.377123
Each F tests the multivariate effect of Intellectual_Functioning_fine. These tests are based on the linearly independent pairwise comparisons among the estimated marginal means.
a. The statistic is an upper bound on F that yields a lower bound on the significance level.
b. Computed using alpha = .05
Univariate Tests
Dependent Variable		Sum of Squares	df	Mean Square	F	Sig.	Partial Eta Squared	Noncent. Parameter	Observed Powera
VABS2_C_IQ	Contrast	516.092	3	172.031	0.721867	0.54387	0.043169	2.1656	0.192122
	Error	11439.1	48	238.314
VABS2_DL_IQ	Contrast	598.125	3	199.375	0.94102	0.428237	0.0555469	2.82306	0.241687
	Error	10169.8	48	211.871
VABS2_S_IQ	Contrast	328.676	3	109.559	0.500057	0.68402	0.0303064	1.50017	0.144117
	Error	10516.4	48	219.092
The F tests the effect of Intellectual_Functioning_fine. This test is based on the linearly independent pairwise comparisons among the estimated marginal means.
a. Computed using alpha = .05
General Linear Model
Between-Subjects Factors
		N
Intellectual_Functioning_gross	DID	35
	WDID	21
Descriptive Statistics
Intellectual_Functioning_gross		Mean	Std. Deviation	N
VABS2_C_IQ	DID	48.1143	20.7219	35
	WDID	78.5714	19.7979	21
	Total	59.5357	25.0867	56
VABS2_DL_IQ	DID	61.6571	19.3101	35
	WDID	80.3333	20.4361	21
	Total	68.6607	21.578	56
VABS2_S_IQ	DID	59.4	15.332	35
	WDID	80.6667	18.073	21
	Total	67.375	19.2878	56
Box's Test of Equality of Covariance Matricesa
Box's M	4.32791
F	0.673364
df1	6
df2	11676.7
Sig.	0.671239
Tests the null hypothesis that the observed covariance matrices of the dependent variables are equal across groups.
a. Design: Intercept + Age_Moths + IQ + YoE_Parents + Age_Parents_Birth + Intellectual_Functioning_gross
Multivariate Testsa
Effect		Value	F	Hypothesis df	Error df	Sig.	Partial Eta Squared	Noncent. Parameter	Observed Powerc
Intercept	Pillai's Trace	0.210488	4.266b	3	48	0.00948533	0.210488	12.797	0.833176
	Wilks' Lambda	0.789512	4.266b	3	48	0.00948533	0.210488	12.797	0.833176
	Hotelling's Trace	0.266605	4.266b	3	48	0.00948533	0.210488	12.797	0.833176
	Roy's Largest Root	0.266605	4.266b	3	48	0.00948533	0.210488	12.797	0.833176
Age_Moths	Pillai's Trace	0.110721	1.992b	3	48	0.127699	0.110721	5.97632	0.480865
	Wilks' Lambda	0.889279	1.992b	3	48	0.127699	0.110721	5.97632	0.480865
	Hotelling's Trace	0.124507	1.992b	3	48	0.127699	0.110721	5.97632	0.480865
	Roy's Largest Root	0.124507	1.992b	3	48	0.127699	0.110721	5.97632	0.480865
IQ	Pillai's Trace	0.242869	5.132b	3	48	0.00368975	0.242869	15.3972	0.900291
	Wilks' Lambda	0.757131	5.132b	3	48	0.00368975	0.242869	15.3972	0.900291
	Hotelling's Trace	0.320775	5.132b	3	48	0.00368975	0.242869	15.3972	0.900291
	Roy's Largest Root	0.320775	5.132b	3	48	0.00368975	0.242869	15.3972	0.900291
YoE_Parents	Pillai's Trace	0.19953	3.988b	3	48	0.0129117	0.19953	11.9648	0.804911
	Wilks' Lambda	0.80047	3.988b	3	48	0.0129117	0.19953	11.9648	0.804911
	Hotelling's Trace	0.249266	3.988b	3	48	0.0129117	0.19953	11.9648	0.804911
	Roy's Largest Root	0.249266	3.988b	3	48	0.0129117	0.19953	11.9648	0.804911
Age_Parents_Birth	Pillai's Trace	0.265516	5.784b	3	48	0.0018501	0.265516	17.352	0.933821
	Wilks' Lambda	0.734484	5.784b	3	48	0.0018501	0.265516	17.352	0.933821
	Hotelling's Trace	0.361501	5.784b	3	48	0.0018501	0.265516	17.352	0.933821
	Roy's Largest Root	0.361501	5.784b	3	48	0.0018501	0.265516	17.352	0.933821
Intellectual_Functioning_gross	Pillai's Trace	0.072313	1.247b	3	48	0.303066	0.072313	3.74159	0.312592
	Wilks' Lambda	0.927687	1.247b	3	48	0.303066	0.072313	3.74159	0.312592
	Hotelling's Trace	0.0779498	1.247b	3	48	0.303066	0.072313	3.74159	0.312592
	Roy's Largest Root	0.0779498	1.247b	3	48	0.303066	0.072313	3.74159	0.312592
a. Design: Intercept + Age_Moths + IQ + YoE_Parents + Age_Parents_Birth + Intellectual_Functioning_gross
b. Exact statistic
c. Computed using alpha = .05
Levene's Test of Equality of Error Variancesa
	F	df1	df2	Sig.
VABS2_C_IQ	2.0784	1	54	0.155171
VABS2_DL_IQ	0.0381327	1	54	0.84591
VABS2_S_IQ	0.0452552	1	54	0.832337
Tests the null hypothesis that the error variance of the dependent variable is equal across groups.
a. Design: Intercept + Age_Moths + IQ + YoE_Parents + Age_Parents_Birth + Intellectual_Functioning_gross
Tests of Between-Subjects Effects
Source	Dependent Variable	Type III Sum of Squares	df	Mean Square	F	Sig.	Partial Eta Squared	Noncent. Parameter	Observed Powerd
Corrected Model	VABS2_C_IQ	22743.057a	5	4548.61	19.1587	1.33415e-10	0.657049	95.7935	1
	VABS2_DL_IQ	14927.470b	5	2985.49	13.9756	1.503e-08	0.58291	69.8781	1
	VABS2_S_IQ	9725.999c	5	1945.2	9.05998	3.50581e-06	0.47534	45.2999	0.999736
Intercept	VABS2_C_IQ	1078.81	1	1078.81	4.54393	0.0379734	0.0833077	4.54393	0.551995
	VABS2_DL_IQ	2756.1	1	2756.1	12.9018	0.000748182	0.20511	12.9018	0.940871
	VABS2_S_IQ	2081.51	1	2081.51	9.69485	0.00305508	0.162407	9.69485	0.862882
Age_Moths	VABS2_C_IQ	1231.84	1	1231.84	5.1885	0.0270461	0.0940141	5.1885	0.607957
	VABS2_DL_IQ	697.309	1	697.309	3.26423	0.076826	0.0612836	3.26423	0.425547
	VABS2_S_IQ	376.96	1	376.96	1.75573	0.191181	0.0339234	1.75573	0.255086
IQ	VABS2_C_IQ	2837.21	1	2837.21	11.9503	0.00112431	0.192901	11.9503	0.923617
	VABS2_DL_IQ	2433.47	1	2433.47	11.3915	0.00143359	0.185555	11.3915	0.911438
	VABS2_S_IQ	1467.57	1	1467.57	6.83536	0.0117797	0.120266	6.83536	0.727078
YoE_Parents	VABS2_C_IQ	760.726	1	760.726	3.20417	0.079507	0.0602241	3.20417	0.419146
	VABS2_DL_IQ	521.082	1	521.082	2.43928	0.124639	0.0465162	2.43928	0.334525
	VABS2_S_IQ	29.0945	1	29.0945	0.135511	0.714339	0.00270289	0.135511	0.065067
Age_Parents_Birth	VABS2_C_IQ	732.139	1	732.139	3.08376	0.0852013	0.0580924	3.08376	0.406198
	VABS2_DL_IQ	2273.09	1	2273.09	10.6407	0.00199651	0.175471	10.6407	0.892287
	VABS2_S_IQ	142.432	1	142.432	0.663391	0.419228	0.0130941	0.663391	0.125714
Intellectual_Functioning_gross	VABS2_C_IQ	84.28	1	84.28	0.354987	0.553991	0.00704968	0.354987	0.0899575
	VABS2_DL_IQ	86.8448	1	86.8448	0.406535	0.526642	0.00806513	0.406535	0.0958781
	VABS2_S_IQ	109.966	1	109.966	0.51218	0.477526	0.0101397	0.51218	0.108087
Error	VABS2_C_IQ	11870.9	50	237.417
	VABS2_DL_IQ	10681.1	50	213.622
	VABS2_S_IQ	10735.1	50	214.703
Total	VABS2_C_IQ	233106	56
	VABS2_DL_IQ	289609	56
	VABS2_S_IQ	274667	56
Corrected Total	VABS2_C_IQ	34613.9	55
	VABS2_DL_IQ	25608.6	55
	VABS2_S_IQ	20461.1	55
a. R Squared = .657 (Adjusted R Squared = .623)
b. R Squared = .583 (Adjusted R Squared = .541)
c. R Squared = .475 (Adjusted R Squared = .423)
d. Computed using alpha = .05
Parameter Estimates
Dependent Variable	Parameter	B	Std. Error	t	Sig.	95% Confidence Interval		Partial Eta Squared	Noncent. Parameter	Observed Powerb
						Lower Bound	Upper Bound
VABS2_C_IQ	Intercept	50.7868	25.3006	2.00734	0.0501344	-0.0309497	101.605	0.0745779	2.00734	0.503533
	Age_Moths	-0.240972	0.10579	-2.27783	0.0270461	-0.453457	-0.0284859	0.0940141	2.27783	0.607957
	IQ	0.549973	0.159093	3.45692	0.00112431	0.230425	0.869521	0.192901	3.45692	0.923617
	YoE_Parents	1.43202	0.800004	1.79002	0.079507	-0.174832	3.03888	0.0602241	1.79002	0.419146
	Age_Parents_Birth	-0.70393	0.400857	-1.75606	0.0852013	-1.50908	0.101214	0.0580924	1.75606	0.406198
	[Intellectual_Functioning_gross=DID]	-4.53554	7.61242	-0.595808	0.553991	-19.8255	10.7545	0.00704968	0.595808	0.0899575
	[Intellectual_Functioning_gross=WDID]	0a
VABS2_DL_IQ	Intercept	75.249	23.9992	3.13548	0.00287167	27.0452	123.453	0.164316	3.13548	0.867521
	Age_Moths	-0.181302	0.100349	-1.80672	0.076826	-0.382858	0.0202546	0.0612836	1.80672	0.425547
	IQ	0.509341	0.15091	3.37513	0.00143359	0.20623	0.812453	0.185555	3.37513	0.911438
	YoE_Parents	1.18519	0.758854	1.56182	0.124639	-0.339011	2.7094	0.0465162	1.56182	0.334525
	Age_Parents_Birth	-1.24034	0.380238	-3.26201	0.00199651	-2.00407	-0.47661	0.175471	3.26201	0.892287
	[Intellectual_Functioning_gross=DID]	4.60403	7.22086	0.637601	0.526642	-9.8995	19.1076	0.00806513	0.637601	0.0958781
	[Intellectual_Functioning_gross=WDID]	0a
VABS2_S_IQ	Intercept	69.9857	24.0599	2.90881	0.00540035	21.66	118.311	0.144732	2.90881	0.813954
	Age_Moths	-0.133302	0.100602	-1.32504	0.191181	-0.335367	0.0687635	0.0339234	1.32504	0.255086
	IQ	0.395544	0.151291	2.61445	0.0117797	0.0916664	0.699422	0.120266	2.61445	0.727078
	YoE_Parents	-0.280054	0.760772	-0.368118	0.714339	-1.80811	1.248	0.00270289	0.368118	0.065067
	Age_Parents_Birth	-0.310482	0.381199	-0.814488	0.419228	-1.07614	0.455178	0.0130941	0.814488	0.125714
	[Intellectual_Functioning_gross=DID]	-5.18079	7.2391	-0.715667	0.477526	-19.721	9.35938	0.0101397	0.715667	0.108087
	[Intellectual_Functioning_gross=WDID]	0a
a. This parameter is set to zero because it is redundant.
b. Computed using alpha = .05
Custom Hypothesis Tests
Contrast Results (K Matrix)
Intellectual_Functioning_gross Difference Contrast			Dependent Variable
			VABS2_C_IQ	VABS2_DL_IQ	VABS2_S_IQ
Level 2 vs. Level 1	Contrast Estimate		4.53554	-4.60403	5.18079
	Hypothesized Value		0	0	0
	Difference (Estimate - Hypothesized)		4.53554	-4.60403	5.18079
	Std. Error		7.61242	7.22086	7.2391
	Sig.		0.553991	0.526642	0.477526
	95% Confidence Interval for Difference	Lower Bound	-10.7545	-19.1076	-9.35938
		Upper Bound	19.8255	9.8995	19.721
Multivariate Test Results
	Value	F	Hypothesis df	Error df	Sig.	Partial Eta Squared	Noncent. Parameter	Observed Powerb
Pillai's trace	0.072313	1.247a	3	48	0.303066	0.072313	3.74159	0.312592
Wilks' lambda	0.927687	1.247a	3	48	0.303066	0.072313	3.74159	0.312592
Hotelling's trace	0.0779498	1.247a	3	48	0.303066	0.072313	3.74159	0.312592
Roy's largest root	0.0779498	1.247a	3	48	0.303066	0.072313	3.74159	0.312592
a. Exact statistic
b. Computed using alpha = .05
Univariate Test Results
Source	Dependent Variable	Sum of Squares	df	Mean Square	F	Sig.	Partial Eta Squared	Noncent. Parameter	Observed Powera
Contrast	VABS2_C_IQ	84.28	1	84.28	0.354987	0.553991	0.00704968	0.354987	0.0899575
	VABS2_DL_IQ	86.8448	1	86.8448	0.406535	0.526642	0.00806513	0.406535	0.0958781
	VABS2_S_IQ	109.966	1	109.966	0.51218	0.477526	0.0101397	0.51218	0.108087
Error	VABS2_C_IQ	11870.9	50	237.417
	VABS2_DL_IQ	10681.1	50	213.622
	VABS2_S_IQ	10735.1	50	214.703
a. Computed using alpha = .05
Estimated Marginal Means
1. Grand Mean
Dependent Variable	Mean	Std. Error	95% Confidence Interval
			Lower Bound	Upper Bound
VABS2_C_IQ	60.103a	2.26827	55.5467	64.6586
VABS2_DL_IQ	68.085a	2.1516	63.7636	72.4068
VABS2_S_IQ	68.023a	2.15703	63.6901	72.3551
a. Covariates appearing in the model are evaluated at the following values: Age_Moths = 68.63, IQ = 62.43, YoE_Parents = 13.3571, Age_Parents_Birth = 36.0000.
2. Intellectual_Functioning_gross
Estimates
Dependent Variable	Intellectual_Functioning_gross	Mean	Std. Error	95% Confidence Interval
				Lower Bound	Upper Bound
VABS2_C_IQ	DID	57.835a	3.51975	50.7653	64.9045
	WDID	62.370a	5.1842	51.9577	72.7832
VABS2_DL_IQ	DID	70.387a	3.33871	63.6812	77.0932
	WDID	65.783a	4.91754	55.906	75.6604
VABS2_S_IQ	DID	65.432a	3.34714	58.7093	72.1551
	WDID	70.613a	4.92996	60.7109	80.5151
a. Covariates appearing in the model are evaluated at the following values: Age_Moths = 68.63, IQ = 62.43, YoE_Parents = 13.3571, Age_Parents_Birth = 36.0000.
Pairwise Comparisons
Dependent Variable	(I) Intellectual_Functioning_gross	(J) Intellectual_Functioning_gross	Mean Difference (I-J)	Std. Error	Sig.a	95% Confidence Interval for Differencea
						Lower Bound	Upper Bound
VABS2_C_IQ	DID	WDID	-4.53554	7.61242	0.553991	-19.8255	10.7545
	WDID	DID	4.53554	7.61242	0.553991	-10.7545	19.8255
VABS2_DL_IQ	DID	WDID	4.60403	7.22086	0.526642	-9.8995	19.1076
	WDID	DID	-4.60403	7.22086	0.526642	-19.1076	9.8995
VABS2_S_IQ	DID	WDID	-5.18079	7.2391	0.477526	-19.721	9.35938
	WDID	DID	5.18079	7.2391	0.477526	-9.35938	19.721
Based on estimated marginal means
a. Adjustment for multiple comparisons: Sidak.
Multivariate Tests
	Value	F	Hypothesis df	Error df	Sig.	Partial Eta Squared	Noncent. Parameter	Observed Powerb
Pillai's trace	0.072313	1.247a	3	48	0.303066	0.072313	3.74159	0.312592
Wilks' lambda	0.927687	1.247a	3	48	0.303066	0.072313	3.74159	0.312592
Hotelling's trace	0.0779498	1.247a	3	48	0.303066	0.072313	3.74159	0.312592
Roy's largest root	0.0779498	1.247a	3	48	0.303066	0.072313	3.74159	0.312592
Each F tests the multivariate effect of Intellectual_Functioning_gross. These tests are based on the linearly independent pairwise comparisons among the estimated marginal means.
a. Exact statistic
b. Computed using alpha = .05
Univariate Tests
Dependent Variable		Sum of Squares	df	Mean Square	F	Sig.	Partial Eta Squared	Noncent. Parameter	Observed Powera
VABS2_C_IQ	Contrast	84.28	1	84.28	0.354987	0.553991	0.00704968	0.354987	0.0899575
	Error	11870.9	50	237.417
VABS2_DL_IQ	Contrast	86.8448	1	86.8448	0.406535	0.526642	0.00806513	0.406535	0.0958781
	Error	10681.1	50	213.622
VABS2_S_IQ	Contrast	109.966	1	109.966	0.51218	0.477526	0.0101397	0.51218	0.108087
	Error	10735.1	50	214.703
The F tests the effect of Intellectual_Functioning_gross. This test is based on the linearly independent pairwise comparisons among the estimated marginal means.
a. Computed using alpha = .05
General Linear Model
Between-Subjects Factors
		N
Intellectual_Functioning_fine	borderline	11
	mild	17
	Moderate or severe	18
	normal	10
Descriptive Statistics
Intellectual_Functioning_fine		Mean	Std. Deviation	N
VABS2_C_IQ	borderline	64.2727	15.3499	11
	mild	58.4706	20.1467	17
	Moderate or severe	38.3333	16.3779	18
	normal	94.3	9.18997	10
	Total	59.5357	25.0867	56
VABS2_DL_IQ	borderline	65.6364	13.0711	11
	mild	69.9412	16.3075	17
	Moderate or severe	53.8333	19.0271	18
	normal	96.5	13.5585	10
	Total	68.6607	21.578	56
VABS2_S_IQ	borderline	71.8182	15.1382	11
	mild	64.9412	14.6265	17
	Moderate or severe	54.1667	14.4599	18
	normal	90.4	16.4398	10
	Total	67.375	19.2878	56
Box's Test of Equality of Covariance Matricesa
Box's M	26.4007
F	1.29618
df1	18
df2	5699.05
Sig.	0.178724
Tests the null hypothesis that the observed covariance matrices of the dependent variables are equal across groups.
a. Design: Intercept + Age_Moths + IQ + YoE_Parents + Age_Parents_Birth + Intellectual_Functioning_fine
Multivariate Testsa
Effect		Value	F	Hypothesis df	Error df	Sig.	Partial Eta Squared	Noncent. Parameter	Observed Powerd
Intercept	Pillai's Trace	0.191612	3.634b	3	46	0.0195396	0.191612	10.9034	0.761693
	Wilks' Lambda	0.808388	3.634b	3	46	0.0195396	0.191612	10.9034	0.761693
	Hotelling's Trace	0.23703	3.634b	3	46	0.0195396	0.191612	10.9034	0.761693
	Roy's Largest Root	0.23703	3.634b	3	46	0.0195396	0.191612	10.9034	0.761693
Age_Moths	Pillai's Trace	0.110507	1.905b	3	46	0.142014	0.110507	5.71483	0.46057
	Wilks' Lambda	0.889493	1.905b	3	46	0.142014	0.110507	5.71483	0.46057
	Hotelling's Trace	0.124235	1.905b	3	46	0.142014	0.110507	5.71483	0.46057
	Roy's Largest Root	0.124235	1.905b	3	46	0.142014	0.110507	5.71483	0.46057
IQ	Pillai's Trace	0.0350307	.557b	3	46	0.646327	0.0350307	1.66991	0.155687
	Wilks' Lambda	0.964969	.557b	3	46	0.646327	0.0350307	1.66991	0.155687
	Hotelling's Trace	0.0363024	.557b	3	46	0.646327	0.0350307	1.66991	0.155687
	Roy's Largest Root	0.0363024	.557b	3	46	0.646327	0.0350307	1.66991	0.155687
YoE_Parents	Pillai's Trace	0.162549	2.976b	3	46	0.0411804	0.162549	8.92856	0.666253
	Wilks' Lambda	0.837451	2.976b	3	46	0.0411804	0.162549	8.92856	0.666253
	Hotelling's Trace	0.194099	2.976b	3	46	0.0411804	0.162549	8.92856	0.666253
	Roy's Largest Root	0.194099	2.976b	3	46	0.0411804	0.162549	8.92856	0.666253
Age_Parents_Birth	Pillai's Trace	0.260031	5.388b	3	46	0.00290757	0.260031	16.1648	0.913891
	Wilks' Lambda	0.739969	5.388b	3	46	0.00290757	0.260031	16.1648	0.913891
	Hotelling's Trace	0.351408	5.388b	3	46	0.00290757	0.260031	16.1648	0.913891
	Roy's Largest Root	0.351408	5.388b	3	46	0.00290757	0.260031	16.1648	0.913891
Intellectual_Functioning_fine	Pillai's Trace	0.145418	0.815071	9	144	0.603113	0.0484727	7.33564	0.392588
	Wilks' Lambda	0.860232	0.794861	9	112.103	0.621668	0.0489459	5.76935	0.301757
	Hotelling's Trace	0.155972	0.774085	9	134	0.640538	0.0494213	6.96676	0.370723
	Roy's Largest Root	0.0953877	1.526c	3	48	0.21972	0.0870812	4.57861	0.377123
a. Design: Intercept + Age_Moths + IQ + YoE_Parents + Age_Parents_Birth + Intellectual_Functioning_fine
b. Exact statistic
c. The statistic is an upper bound on F that yields a lower bound on the significance level.
d. Computed using alpha = .05
Levene's Test of Equality of Error Variancesa
	F	df1	df2	Sig.
VABS2_C_IQ	3.69473	3	52	0.0173964
VABS2_DL_IQ	0.990594	3	52	0.404536
VABS2_S_IQ	0.159349	3	52	0.923176
Tests the null hypothesis that the error variance of the dependent variable is equal across groups.
a. Design: Intercept + Age_Moths + IQ + YoE_Parents + Age_Parents_Birth + Intellectual_Functioning_fine
Tests of Between-Subjects Effects
Source	Dependent Variable	Type III Sum of Squares	df	Mean Square	F	Sig.	Partial Eta Squared	Noncent. Parameter	Observed Powerd
Corrected Model	VABS2_C_IQ	23174.869a	7	3310.7	13.8922	1.12275e-09	0.669524	97.2452	1
	VABS2_DL_IQ	15438.750b	7	2205.54	10.4098	7.2206e-08	0.602875	72.8687	0.999999
	VABS2_S_IQ	9944.708c	7	1420.67	6.48437	2.14001e-05	0.486029	45.3906	0.999122
Intercept	VABS2_C_IQ	1368.28	1	1368.28	5.74149	0.0205144	0.106835	5.74149	0.65101
	VABS2_DL_IQ	2216.04	1	2216.04	10.4594	0.00221063	0.178917	10.4594	0.886627
	VABS2_S_IQ	1525.73	1	1525.73	6.96389	0.0111817	0.126699	6.96389	0.734293
Age_Moths	VABS2_C_IQ	1202.86	1	1202.86	5.04737	0.0292994	0.0951484	5.04737	0.595459
	VABS2_DL_IQ	584.936	1	584.936	2.76081	0.103118	0.0543887	2.76081	0.370254
	VABS2_S_IQ	318.23	1	318.23	1.45249	0.234036	0.0293715	1.45249	0.21889
IQ	VABS2_C_IQ	185.6	1	185.6	0.778804	0.381906	0.015966	0.778804	0.139117
	VABS2_DL_IQ	347.676	1	347.676	1.64098	0.206346	0.033057	1.64098	0.241209
	VABS2_S_IQ	260.013	1	260.013	1.18677	0.28142	0.0241279	1.18677	0.187354
YoE_Parents	VABS2_C_IQ	450.481	1	450.481	1.89028	0.175554	0.0378888	1.89028	0.270564
	VABS2_DL_IQ	263.777	1	263.777	1.24499	0.270066	0.0252816	1.24499	0.194264
	VABS2_S_IQ	78.7932	1	78.7932	0.359635	0.551529	0.00743668	0.359635	0.0904239
Age_Parents_Birth	VABS2_C_IQ	624.986	1	624.986	2.62253	0.111909	0.0518056	2.62253	0.3548
	VABS2_DL_IQ	2077.16	1	2077.16	9.8039	0.0029631	0.169606	9.8039	0.866054
	VABS2_S_IQ	114.173	1	114.173	0.521119	0.473867	0.01074	0.521119	0.109027
Intellectual_Functioning_fine	VABS2_C_IQ	516.092	3	172.031	0.721867	0.54387	0.043169	2.1656	0.192122
	VABS2_DL_IQ	598.125	3	199.375	0.94102	0.428237	0.0555469	2.82306	0.241687
	VABS2_S_IQ	328.676	3	109.559	0.500057	0.68402	0.0303064	1.50017	0.144117
Error	VABS2_C_IQ	11439.1	48	238.314
	VABS2_DL_IQ	10169.8	48	211.871
	VABS2_S_IQ	10516.4	48	219.092
Total	VABS2_C_IQ	233106	56
	VABS2_DL_IQ	289609	56
	VABS2_S_IQ	274667	56
Corrected Total	VABS2_C_IQ	34613.9	55
	VABS2_DL_IQ	25608.6	55
	VABS2_S_IQ	20461.1	55
a. R Squared = .670 (Adjusted R Squared = .621)
b. R Squared = .603 (Adjusted R Squared = .545)
c. R Squared = .486 (Adjusted R Squared = .411)
d. Computed using alpha = .05
Parameter Estimates
Dependent Variable	Parameter	B	Std. Error	t	Sig.	95% Confidence Interval		Partial Eta Squared	Noncent. Parameter	Observed Powerb
						Lower Bound	Upper Bound
VABS2_C_IQ	Intercept	85.7996	37.8861	2.26467	0.0280865	9.62446	161.975	0.0965341	2.26467	0.602289
	Age_Moths	-0.240724	0.107149	-2.24664	0.0292994	-0.456161	-0.0252872	0.0951484	2.24664	0.595459
	IQ	0.260683	0.295392	0.882499	0.381906	-0.333242	0.854608	0.015966	0.882499	0.139117
	YoE_Parents	1.1439	0.832004	1.37488	0.175554	-0.528954	2.81676	0.0378888	1.37488	0.270564
	Age_Parents_Birth	-0.653281	0.403403	-1.61942	0.111909	-1.46438	0.157816	0.0518056	1.61942	0.3548
	[Intellectual_Functioning_fine=borderline]	-13.7296	10.2528	-1.33911	0.186843	-34.3442	6.88504	0.0360131	1.33911	0.259161
	[Intellectual_Functioning_fine=mild]	-19.8178	13.709	-1.44561	0.154786	-47.3816	7.74597	0.0417206	1.44561	0.293854
	[Intellectual_Functioning_fine=Moderate or severe]	-28.2067	20.6555	-1.36558	0.178438	-69.7374	13.324	0.0373971	1.36558	0.267574
	[Intellectual_Functioning_fine=normal]	0a
VABS2_DL_IQ	Intercept	97.382	35.7225	2.72607	0.00892036	25.5572	169.207	0.134066	2.72607	0.761525
	Age_Moths	-0.167868	0.10103	-1.66157	0.103118	-0.371001	0.0352659	0.0543887	1.66157	0.370254
	IQ	0.356789	0.278522	1.28101	0.206346	-0.203217	0.916795	0.033057	1.28101	0.241209
	YoE_Parents	0.875326	0.784489	1.11579	0.270066	-0.701995	2.45265	0.0252816	1.11579	0.194264
	Age_Parents_Birth	-1.19097	0.380365	-3.13112	0.0029631	-1.95574	-0.426192	0.169606	3.13112	0.866054
	[Intellectual_Functioning_fine=borderline]	-13.1103	9.66725	-1.35616	0.181395	-32.5476	6.32701	0.0369019	1.35616	0.264564
	[Intellectual_Functioning_fine=mild]	-8.22637	12.9261	-0.636417	0.527528	-34.216	17.7632	0.00836744	0.636417	0.0956294
	[Intellectual_Functioning_fine=Moderate or severe]	-10.0169	19.4759	-0.514323	0.609387	-49.1758	29.142	0.00548079	0.514323	0.0795843
	[Intellectual_Functioning_fine=normal]	0a
VABS2_S_IQ	Intercept	83.1104	36.3261	2.2879	0.0265903	10.0719	156.149	0.0983287	2.2879	0.611038
	Age_Moths	-0.123818	0.102737	-1.20519	0.234036	-0.330384	0.0827483	0.0293715	1.20519	0.21889
	IQ	0.308547	0.283229	1.08939	0.28142	-0.260923	0.878017	0.0241279	1.08939	0.187354
	YoE_Parents	-0.478405	0.797746	-0.599696	0.551529	-2.08238	1.12557	0.00743668	0.599696	0.0904239
	Age_Parents_Birth	-0.27922	0.386792	-0.721885	0.473867	-1.05692	0.498479	0.01074	0.721885	0.109027
	[Intellectual_Functioning_fine=borderline]	-8.28092	9.83062	-0.84236	0.403764	-28.0467	11.4849	0.0145674	0.84236	0.130993
	[Intellectual_Functioning_fine=mild]	-13.1515	13.1445	-1.00053	0.32207	-39.5803	13.2773	0.0204295	1.00053	0.16534
	[Intellectual_Functioning_fine=Moderate or severe]	-13.8118	19.805	-0.697388	0.488924	-53.6324	26.0089	0.0100307	0.697388	0.105003
	[Intellectual_Functioning_fine=normal]	0a
a. This parameter is set to zero because it is redundant.
b. Computed using alpha = .05
Custom Hypothesis Tests
Contrast Results (K Matrix)
Intellectual_Functioning_fine Difference Contrast			Dependent Variable
			VABS2_C_IQ	VABS2_DL_IQ	VABS2_S_IQ
Level 2 vs. Level 1	Contrast Estimate		-6.08823	4.88394	-4.87061
	Hypothesized Value		0	0	0
	Difference (Estimate - Hypothesized)		-6.08823	4.88394	-4.87061
	Std. Error		7.96323	7.50845	7.63533
	Sig.		0.448286	0.518497	0.526568
	95% Confidence Interval for Difference	Lower Bound	-22.0994	-10.2128	-20.2225
		Upper Bound	9.92291	19.9807	10.4813
Level 3 vs. Previous	Contrast Estimate		-11.433	0.651446	-3.09556
	Hypothesized Value		0	0	0
	Difference (Estimate - Hypothesized)		-11.433	0.651446	-3.09556
	Std. Error		10.9988	10.3707	10.5459
	Sig.		0.30379	0.950174	0.770381
	95% Confidence Interval for Difference	Lower Bound	-33.5476	-20.2002	-24.2995
		Upper Bound	10.6816	21.503	18.1084
Level 4 vs. Previous	Contrast Estimate		20.5847	10.4512	11.7481
	Hypothesized Value		0	0	0
	Difference (Estimate - Hypothesized)		20.5847	10.4512	11.7481
	Std. Error		14.2285	13.4159	13.6426
	Sig.		0.154474	0.439795	0.393448
	95% Confidence Interval for Difference	Lower Bound	-8.02365	-16.5233	-15.6823
		Upper Bound	49.193	37.4257	39.1784
Multivariate Test Results
	Value	F	Hypothesis df	Error df	Sig.	Partial Eta Squared	Noncent. Parameter	Observed Powerb
Pillai's trace	0.145418	0.815071	9	144	0.603113	0.0484727	7.33564	0.392588
Wilks' lambda	0.860232	0.794861	9	112.103	0.621668	0.0489459	5.76935	0.301757
Hotelling's trace	0.155972	0.774085	9	134	0.640538	0.0494213	6.96676	0.370723
Roy's largest root	0.0953877	1.526a	3	48	0.21972	0.0870812	4.57861	0.377123
a. The statistic is an upper bound on F that yields a lower bound on the significance level.
b. Computed using alpha = .05
Univariate Test Results
Source	Dependent Variable	Sum of Squares	df	Mean Square	F	Sig.	Partial Eta Squared	Noncent. Parameter	Observed Powera
Contrast	VABS2_C_IQ	516.092	3	172.031	0.721867	0.54387	0.043169	2.1656	0.192122
	VABS2_DL_IQ	598.125	3	199.375	0.94102	0.428237	0.0555469	2.82306	0.241687
	VABS2_S_IQ	328.676	3	109.559	0.500057	0.68402	0.0303064	1.50017	0.144117
Error	VABS2_C_IQ	11439.1	48	238.314
	VABS2_DL_IQ	10169.8	48	211.871
	VABS2_S_IQ	10516.4	48	219.092
a. Computed using alpha = .05
Estimated Marginal Means
1. Grand Mean
Dependent Variable	Mean	Std. Error	95% Confidence Interval
			Lower Bound	Upper Bound
VABS2_C_IQ	61.877a	2.70764	56.4326	67.3207
VABS2_DL_IQ	69.115a	2.55301	63.9814	74.2477
VABS2_S_IQ	68.622a	2.59615	63.4026	73.8424
a. Covariates appearing in the model are evaluated at the following values: Age_Moths = 68.63, IQ = 62.43, YoE_Parents = 13.3571, Age_Parents_Birth = 36.0000.
2. Intellectual_Functioning_fine
Estimates
Dependent Variable	Intellectual_Functioning_fine	Mean	Std. Error	95% Confidence Interval
				Lower Bound	Upper Bound
VABS2_C_IQ	borderline	63.586a	6.38156	50.7546	76.4166
	mild	57.497a	3.88776	49.6805	65.3142
	Moderate or severe	49.108a	8.9956	31.0216	67.1953
	normal	77.315a	12.5203	52.1413	102.489
VABS2_DL_IQ	borderline	63.843a	6.01711	51.7444	75.9409
	mild	68.727a	3.66573	61.3561	76.097
	Moderate or severe	66.936a	8.48186	49.8821	83.99
	normal	76.953a	11.8053	53.2168	100.689
VABS2_S_IQ	borderline	69.153a	6.11879	56.85	81.4553
	mild	64.282a	3.72768	56.787	71.777
	Moderate or severe	63.622a	8.6252	46.2796	80.9639
	normal	77.434a	12.0048	53.2963	101.571
a. Covariates appearing in the model are evaluated at the following values: Age_Moths = 68.63, IQ = 62.43, YoE_Parents = 13.3571, Age_Parents_Birth = 36.0000.
Pairwise Comparisons
Dependent Variable	(I) Intellectual_Functioning_fine	(J) Intellectual_Functioning_fine	Mean Difference (I-J)	Std. Error	Sig.a	95% Confidence Interval for Differencea
						Lower Bound	Upper Bound
VABS2_C_IQ	borderline	mild	6.08823	7.96323	0.971798	-15.7623	27.9388
		Moderate or severe	14.4771	13.7514	0.880027	-23.2556	52.2099
		normal	-13.7296	10.2528	0.710902	-41.8625	14.4034
	mild	borderline	-6.08823	7.96323	0.971798	-27.9388	15.7623
		Moderate or severe	8.38889	9.19531	0.935161	-16.8424	33.6202
		normal	-19.8178	13.709	0.635413	-57.4343	17.7987
	Moderate or severe	borderline	-14.4771	13.7514	0.880027	-52.2099	23.2556
		mild	-8.38889	9.19531	0.935161	-33.6202	16.8424
		normal	-28.2067	20.6555	0.692501	-84.8841	28.4707
	normal	borderline	13.7296	10.2528	0.710902	-14.4034	41.8625
		mild	19.8178	13.709	0.635413	-17.7987	57.4343
		Moderate or severe	28.2067	20.6555	0.692501	-28.4707	84.8841
VABS2_DL_IQ	borderline	mild	-4.88394	7.50845	0.987538	-25.4866	15.7187
		Moderate or severe	-3.09342	12.966	0.999956	-38.6713	32.4844
		normal	-13.1103	9.66725	0.699083	-39.6366	13.416
	mild	borderline	4.88394	7.50845	0.987538	-15.7187	25.4866
		Moderate or severe	1.79052	8.67017	0.999981	-21.9998	25.5809
		normal	-8.22637	12.9261	0.988876	-43.6946	27.2419
	Moderate or severe	borderline	3.09342	12.966	0.999956	-32.4844	38.6713
		mild	-1.79052	8.67017	0.999981	-25.5809	21.9998
		normal	-10.0169	19.4759	0.996448	-63.4574	43.4236
	normal	borderline	13.1103	9.66725	0.699083	-13.416	39.6366
		mild	8.22637	12.9261	0.988876	-27.2419	43.6946
		Moderate or severe	10.0169	19.4759	0.996448	-43.4236	63.4574
VABS2_S_IQ	borderline	mild	4.87061	7.63533	0.98874	-16.0802	25.8214
		Moderate or severe	5.53086	13.1851	0.998859	-30.6482	41.7099
		normal	-8.28092	9.83062	0.955073	-35.2555	18.6936
	mild	borderline	-4.87061	7.63533	0.98874	-25.8214	16.0802
		Moderate or severe	0.660257	8.81668	1	-23.5321	24.8526
		normal	-13.1515	13.1445	0.902924	-49.2191	22.9161
	Moderate or severe	borderline	-5.53086	13.1851	0.998859	-41.7099	30.6482
		mild	-0.660257	8.81668	1	-24.8526	23.5321
		normal	-13.8118	19.805	0.98218	-68.1554	40.5318
	normal	borderline	8.28092	9.83062	0.955073	-18.6936	35.2555
		mild	13.1515	13.1445	0.902924	-22.9161	49.2191
		Moderate or severe	13.8118	19.805	0.98218	-40.5318	68.1554
Based on estimated marginal means
a. Adjustment for multiple comparisons: Sidak.
Multivariate Tests
	Value	F	Hypothesis df	Error df	Sig.	Partial Eta Squared	Noncent. Parameter	Observed Powerb
Pillai's trace	0.145418	0.815071	9	144	0.603113	0.0484727	7.33564	0.392588
Wilks' lambda	0.860232	0.794861	9	112.103	0.621668	0.0489459	5.76935	0.301757
Hotelling's trace	0.155972	0.774085	9	134	0.640538	0.0494213	6.96676	0.370723
Roy's largest root	0.0953877	1.526a	3	48	0.21972	0.0870812	4.57861	0.377123
Each F tests the multivariate effect of Intellectual_Functioning_fine. These tests are based on the linearly independent pairwise comparisons among the estimated marginal means.
a. The statistic is an upper bound on F that yields a lower bound on the significance level.
b. Computed using alpha = .05
Univariate Tests
Dependent Variable		Sum of Squares	df	Mean Square	F	Sig.	Partial Eta Squared	Noncent. Parameter	Observed Powera
VABS2_C_IQ	Contrast	516.092	3	172.031	0.721867	0.54387	0.043169	2.1656	0.192122
	Error	11439.1	48	238.314
VABS2_DL_IQ	Contrast	598.125	3	199.375	0.94102	0.428237	0.0555469	2.82306	0.241687
	Error	10169.8	48	211.871
VABS2_S_IQ	Contrast	328.676	3	109.559	0.500057	0.68402	0.0303064	1.50017	0.144117
	Error	10516.4	48	219.092
The F tests the effect of Intellectual_Functioning_fine. This test is based on the linearly independent pairwise comparisons among the estimated marginal means.
a. Computed using alpha = .05
General Linear Model
Between-Subjects Factors
		N
Intellectual_Functioning_AS	Borderline or less	46
	normal	10
Descriptive Statistics
Intellectual_Functioning_AS		Mean	Std. Deviation	N
PEP_3_C_QI	Borderline or less	90.6304	15.3077	46
	normal	121.1	8.99938	10
	Total	96.0714	18.5373	56
PEP_2_M_QI	Borderline or less	90.4783	12.031	46
	normal	114.1	13.2535	10
	Total	94.6964	15.1824	56
PEP_3_CB_QI	Borderline or less	86.8478	12.4042	46
	normal	124.5	8.12746	10
	Total	93.5714	18.6663	56
Box's Test of Equality of Covariance Matricesa
Box's M	14.0092
F	2.03507
df1	6
df2	1493.5
Sig.	0.0581334
Tests the null hypothesis that the observed covariance matrices of the dependent variables are equal across groups.
a. Design: Intercept + IQ + Intellectual_Functioning_AS
Multivariate Testsa
Effect		Value	F	Hypothesis df	Error df	Sig.	Partial Eta Squared	Noncent. Parameter	Observed Powerc
Intercept	Pillai's Trace	0.790364	64.093b	3	51	2.57324e-17	0.790364	192.279	1
	Wilks' Lambda	0.209636	64.093b	3	51	2.57324e-17	0.790364	192.279	1
	Hotelling's Trace	3.77017	64.093b	3	51	2.57324e-17	0.790364	192.279	1
	Roy's Largest Root	3.77017	64.093b	3	51	2.57324e-17	0.790364	192.279	1
IQ	Pillai's Trace	0.532221	19.342b	3	51	1.6525e-08	0.532221	58.0259	0.999999
	Wilks' Lambda	0.467779	19.342b	3	51	1.6525e-08	0.532221	58.0259	0.999999
	Hotelling's Trace	1.13776	19.342b	3	51	1.6525e-08	0.532221	58.0259	0.999999
	Roy's Largest Root	1.13776	19.342b	3	51	1.6525e-08	0.532221	58.0259	0.999999
Intellectual_Functioning_AS	Pillai's Trace	0.255468	5.833b	3	51	0.00166313	0.255468	17.4994	0.937052
	Wilks' Lambda	0.744532	5.833b	3	51	0.00166313	0.255468	17.4994	0.937052
	Hotelling's Trace	0.343125	5.833b	3	51	0.00166313	0.255468	17.4994	0.937052
	Roy's Largest Root	0.343125	5.833b	3	51	0.00166313	0.255468	17.4994	0.937052
a. Design: Intercept + IQ + Intellectual_Functioning_AS
b. Exact statistic
c. Computed using alpha = .05
Levene's Test of Equality of Error Variancesa
	F	df1	df2	Sig.
PEP_3_C_QI	0.139944	1	54	0.709801
PEP_2_M_QI	0.676961	1	54	0.414254
PEP_3_CB_QI	0.636158	1	54	0.428599
Tests the null hypothesis that the error variance of the dependent variable is equal across groups.
a. Design: Intercept + IQ + Intellectual_Functioning_AS
Tests of Between-Subjects Effects
Source	Dependent Variable	Type III Sum of Squares	df	Mean Square	F	Sig.	Partial Eta Squared	Noncent. Parameter	Observed Powerd
Corrected Model	PEP_3_C_QI	13455.388a	2	6727.69	65.4935	4.74741e-15	0.711936	130.987	1
	PEP_2_M_QI	7256.753b	2	3628.38	35.4733	1.66951e-10	0.572397	70.9466	1
	PEP_3_CB_QI	14569.538c	2	7284.77	84.0396	3.65419e-17	0.760267	168.079	1
Intercept	PEP_3_C_QI	8600.84	1	8600.84	83.7283	1.70781e-12	0.61237	83.7283	1
	PEP_2_M_QI	12283.6	1	12283.6	120.092	3.10939e-15	0.693805	120.092	1
	PEP_3_CB_QI	12964.7	1	12964.7	149.565	4.67988e-17	0.738355	149.565	1
IQ	PEP_3_C_QI	5829.29	1	5829.29	56.7476	6.26217e-10	0.517074	56.7476	1
	PEP_2_M_QI	2673.29	1	2673.29	26.1358	4.46637e-06	0.330265	26.1358	0.998885
	PEP_3_CB_QI	2924.26	1	2924.26	33.7353	3.64992e-07	0.388945	33.7353	0.999908
Intellectual_Functioning_AS	PEP_3_C_QI	12.0353	1	12.0353	0.117162	0.733487	0.00220573	0.117162	0.0630409
	PEP_2_M_QI	66.8468	1	66.8468	0.653537	0.422465	0.0121807	0.653537	0.124728
	PEP_3_CB_QI	1142.34	1	1142.34	13.1785	0.000638271	0.199135	13.1785	0.945612
Error	PEP_3_C_QI	5444.33	53	102.723
	PEP_2_M_QI	5421.09	53	102.285
	PEP_3_CB_QI	4594.18	53	86.6826
Total	PEP_3_C_QI	535764	56
	PEP_2_M_QI	514853	56
	PEP_3_CB_QI	509478	56
Corrected Total	PEP_3_C_QI	18899.7	55
	PEP_2_M_QI	12677.8	55
	PEP_3_CB_QI	19163.7	55
a. R Squared = .712 (Adjusted R Squared = .701)
b. R Squared = .572 (Adjusted R Squared = .556)
c. R Squared = .760 (Adjusted R Squared = .751)
d. Computed using alpha = .05
Parameter Estimates
Dependent Variable	Parameter	B	Std. Error	t	Sig.	95% Confidence Interval		Partial Eta Squared	Noncent. Parameter	Observed Powerb
						Lower Bound	Upper Bound
PEP_3_C_QI	Intercept	59.9729	8.7245	6.87407	7.19239e-09	42.4737	77.472	0.471337	6.87407	0.999999
	IQ	0.601645	0.0798669	7.5331	6.26217e-10	0.441452	0.761838	0.517074	7.5331	1
	[Intellectual_Functioning_AS=Borderline or less]	-1.77895	5.1972	-0.34229	0.733487	-12.2032	8.64532	0.00220573	0.34229	0.0630409
	[Intellectual_Functioning_AS=normal]	0a
PEP_2_M_QI	Intercept	72.7049	8.70586	8.35125	3.08706e-11	55.2431	90.1666	0.568205	8.35125	1
	IQ	0.407432	0.0796962	5.11232	4.46637e-06	0.247582	0.567283	0.330265	5.11232	0.998885
	[Intellectual_Functioning_AS=Borderline or less]	-4.19253	5.1861	-0.808416	0.422465	-14.5945	6.20947	0.0121807	0.808416	0.124728
	[Intellectual_Functioning_AS=normal]	0a
PEP_3_CB_QI	Intercept	81.2054	8.01443	10.1324	5.30105e-14	65.1305	97.2803	0.659526	10.1324	1
	IQ	0.426128	0.0733666	5.80821	3.64992e-07	0.278974	0.573283	0.388945	5.80821	0.999908
	[Intellectual_Functioning_AS=Borderline or less]	-17.3314	4.77421	-3.63022	0.000638271	-26.9073	-7.75557	0.199135	3.63022	0.945612
	[Intellectual_Functioning_AS=normal]	0a
a. This parameter is set to zero because it is redundant.
b. Computed using alpha = .05
Custom Hypothesis Tests
Contrast Results (K Matrix)
Intellectual_Functioning_AS Difference Contrast			Dependent Variable
			PEP_3_C_QI	PEP_2_M_QI	PEP_3_CB_QI
Level 2 vs. Level 1	Contrast Estimate		1.77895	4.19253	17.3314
	Hypothesized Value		0	0	0
	Difference (Estimate - Hypothesized)		1.77895	4.19253	17.3314
	Std. Error		5.1972	5.1861	4.77421
	Sig.		0.733487	0.422465	0.000638271
	95% Confidence Interval for Difference	Lower Bound	-8.64532	-6.20947	7.75557
		Upper Bound	12.2032	14.5945	26.9073
Multivariate Test Results
	Value	F	Hypothesis df	Error df	Sig.	Partial Eta Squared	Noncent. Parameter	Observed Powerb
Pillai's trace	0.255468	5.833a	3	51	0.00166313	0.255468	17.4994	0.937052
Wilks' lambda	0.744532	5.833a	3	51	0.00166313	0.255468	17.4994	0.937052
Hotelling's trace	0.343125	5.833a	3	51	0.00166313	0.255468	17.4994	0.937052
Roy's largest root	0.343125	5.833a	3	51	0.00166313	0.255468	17.4994	0.937052
a. Exact statistic
b. Computed using alpha = .05
Univariate Test Results
Source	Dependent Variable	Sum of Squares	df	Mean Square	F	Sig.	Partial Eta Squared	Noncent. Parameter	Observed Powera
Contrast	PEP_3_C_QI	12.0353	1	12.0353	0.117162	0.733487	0.00220573	0.117162	0.0630409
	PEP_2_M_QI	66.8468	1	66.8468	0.653537	0.422465	0.0121807	0.653537	0.124728
	PEP_3_CB_QI	1142.34	1	1142.34	13.1785	0.000638271	0.199135	13.1785	0.945612
Error	PEP_3_C_QI	5444.33	53	102.723
	PEP_2_M_QI	5421.09	53	102.285
	PEP_3_CB_QI	4594.18	53	86.6826
a. Computed using alpha = .05
Estimated Marginal Means
1. Grand Mean
Dependent Variable	Mean	Std. Error	95% Confidence Interval
			Lower Bound	Upper Bound
PEP_3_C_QI	96.643a	2.15058	92.3297	100.957
PEP_2_M_QI	96.044a	2.14599	91.7397	100.348
PEP_3_CB_QI	99.142a	1.97555	95.1798	103.105
a. Covariates appearing in the model are evaluated at the following values: IQ = 62.43.
2. Intellectual_Functioning_AS
Estimates
Dependent Variable	Intellectual_Functioning_AS	Mean	Std. Error	95% Confidence Interval
				Lower Bound	Upper Bound
PEP_3_C_QI	Borderline or less	95.754a	1.64185	92.4606	99.0469
	normal	97.533a	4.47882	88.5493	106.516
PEP_2_M_QI	Borderline or less	93.948a	1.63834	90.6617	97.2339
	normal	98.140a	4.46925	89.1761	107.104
PEP_3_CB_QI	Borderline or less	90.477a	1.50822	87.4514	93.5016
	normal	107.808a	4.11429	99.5557	116.06
a. Covariates appearing in the model are evaluated at the following values: IQ = 62.43.
Pairwise Comparisons
Dependent Variable	(I) Intellectual_Functioning_AS	(J) Intellectual_Functioning_AS	Mean Difference (I-J)	Std. Error	Sig.b	95% Confidence Interval for Differenceb
						Lower Bound	Upper Bound
PEP_3_C_QI	Borderline or less	normal	-1.77895	5.1972	0.733487	-12.2032	8.64532
	normal	Borderline or less	1.77895	5.1972	0.733487	-8.64532	12.2032
PEP_2_M_QI	Borderline or less	normal	-4.19253	5.1861	0.422465	-14.5945	6.20947
	normal	Borderline or less	4.19253	5.1861	0.422465	-6.20947	14.5945
PEP_3_CB_QI	Borderline or less	normal	-17.331*	4.77421	0.000638271	-26.9073	-7.75557
	normal	Borderline or less	17.331*	4.77421	0.000638271	7.75557	26.9073
Based on estimated marginal means
*. The mean difference is significant at the .05 level.
b. Adjustment for multiple comparisons: Sidak.
Multivariate Tests
	Value	F	Hypothesis df	Error df	Sig.	Partial Eta Squared	Noncent. Parameter	Observed Powerb
Pillai's trace	0.255468	5.833a	3	51	0.00166313	0.255468	17.4994	0.937052
Wilks' lambda	0.744532	5.833a	3	51	0.00166313	0.255468	17.4994	0.937052
Hotelling's trace	0.343125	5.833a	3	51	0.00166313	0.255468	17.4994	0.937052
Roy's largest root	0.343125	5.833a	3	51	0.00166313	0.255468	17.4994	0.937052
Each F tests the multivariate effect of Intellectual_Functioning_AS. These tests are based on the linearly independent pairwise comparisons among the estimated marginal means.
a. Exact statistic
b. Computed using alpha = .05
Univariate Tests
Dependent Variable		Sum of Squares	df	Mean Square	F	Sig.	Partial Eta Squared	Noncent. Parameter	Observed Powera
PEP_3_C_QI	Contrast	12.0353	1	12.0353	0.117162	0.733487	0.00220573	0.117162	0.0630409
	Error	5444.33	53	102.723
PEP_2_M_QI	Contrast	66.8468	1	66.8468	0.653537	0.422465	0.0121807	0.653537	0.124728
	Error	5421.09	53	102.285
PEP_3_CB_QI	Contrast	1142.34	1	1142.34	13.1785	0.000638271	0.199135	13.1785	0.945612
	Error	4594.18	53	86.6826
The F tests the effect of Intellectual_Functioning_AS. This test is based on the linearly independent pairwise comparisons among the estimated marginal means.
a. Computed using alpha = .05

## Sheet: Sheet_S9
General Linear Model
Between-Subjects Factors
		N
Language_Functioning	AFL	25
	IFL	16
	MNIFL	15
Descriptive Statistics
Language_Functioning		Mean	Std. Deviation	N
PEP_3_C_QI	AFL	81.12	12.2553	25
	IFL	99.6875	10.2484	16
	MNIFL	117.133	9.5159	15
	Total	96.0714	18.5373	56
PEP_2_M_QI	AFL	84.4	10.3963	25
	IFL	95.4375	9.77731	16
	MNIFL	111.067	11.8651	15
	Total	94.6964	15.1824	56
PEP_3_CB_QI	AFL	80.36	7.56571	25
	IFL	91.5625	10.6456	16
	MNIFL	117.733	14.4047	15
	Total	93.5714	18.6663	56
Box's Test of Equality of Covariance Matricesa
Box's M	22.7412
F	1.72749
df1	12
df2	9270.19
Sig.	0.054667
Tests the null hypothesis that the observed covariance matrices of the dependent variables are equal across groups.
a. Design: Intercept + IQ + Age_Moths + YoE_Parents + Age_Parents_Birth + Language_Functioning
Multivariate Testsa
Effect		Value	F	Hypothesis df	Error df	Sig.	Partial Eta Squared	Noncent. Parameter	Observed Powerd
Intercept	Pillai's Trace	0.591735	22.707b	3	47	3.11908e-09	0.591735	68.1212	1
	Wilks' Lambda	0.408265	22.707b	3	47	3.11908e-09	0.591735	68.1212	1
	Hotelling's Trace	1.44939	22.707b	3	47	3.11908e-09	0.591735	68.1212	1
	Roy's Largest Root	1.44939	22.707b	3	47	3.11908e-09	0.591735	68.1212	1
IQ	Pillai's Trace	0.319852	7.368b	3	47	0.000381288	0.319852	22.1026	0.976975
	Wilks' Lambda	0.680148	7.368b	3	47	0.000381288	0.319852	22.1026	0.976975
	Hotelling's Trace	0.470268	7.368b	3	47	0.000381288	0.319852	22.1026	0.976975
	Roy's Largest Root	0.470268	7.368b	3	47	0.000381288	0.319852	22.1026	0.976975
Age_Moths	Pillai's Trace	0.0922595	1.592b	3	47	0.203797	0.0922595	4.77691	0.391611
	Wilks' Lambda	0.907741	1.592b	3	47	0.203797	0.0922595	4.77691	0.391611
	Hotelling's Trace	0.101636	1.592b	3	47	0.203797	0.0922595	4.77691	0.391611
	Roy's Largest Root	0.101636	1.592b	3	47	0.203797	0.0922595	4.77691	0.391611
YoE_Parents	Pillai's Trace	0.0560409	.930b	3	47	0.433632	0.0560409	2.79029	0.238822
	Wilks' Lambda	0.943959	.930b	3	47	0.433632	0.0560409	2.79029	0.238822
	Hotelling's Trace	0.059368	.930b	3	47	0.433632	0.0560409	2.79029	0.238822
	Roy's Largest Root	0.059368	.930b	3	47	0.433632	0.0560409	2.79029	0.238822
Age_Parents_Birth	Pillai's Trace	0.0210413	.337b	3	47	0.798829	0.0210413	1.0102	0.110715
	Wilks' Lambda	0.978959	.337b	3	47	0.798829	0.0210413	1.0102	0.110715
	Hotelling's Trace	0.0214935	.337b	3	47	0.798829	0.0210413	1.0102	0.110715
	Roy's Largest Root	0.0214935	.337b	3	47	0.798829	0.0210413	1.0102	0.110715
Language_Functioning	Pillai's Trace	0.448229	4.62159	6	96	0.000363477	0.224114	27.7296	0.98378
	Wilks' Lambda	0.597113	4.608b	6	94	0.000382013	0.227269	27.6465	0.983351
	Hotelling's Trace	0.598791	4.59073	6	92	0.000404274	0.230411	27.5444	0.982838
	Roy's Largest Root	0.416456	6.663c	3	48	0.000748369	0.294013	19.9899	0.962956
a. Design: Intercept + IQ + Age_Moths + YoE_Parents + Age_Parents_Birth + Language_Functioning
b. Exact statistic
c. The statistic is an upper bound on F that yields a lower bound on the significance level.
d. Computed using alpha = .05
Levene's Test of Equality of Error Variancesa
	F	df1	df2	Sig.
PEP_3_C_QI	1.42747	2	53	0.248988
PEP_2_M_QI	0.764713	2	53	0.470534
PEP_3_CB_QI	3.73917	2	53	0.0302632
Tests the null hypothesis that the error variance of the dependent variable is equal across groups.
a. Design: Intercept + IQ + Age_Moths + YoE_Parents + Age_Parents_Birth + Language_Functioning
Tests of Between-Subjects Effects
Source	Dependent Variable	Type III Sum of Squares	df	Mean Square	F	Sig.	Partial Eta Squared	Noncent. Parameter	Observed Powerd
Corrected Model	PEP_3_C_QI	15008.153a	6	2501.36	31.4955	3.32819e-15	0.794094	188.973	1
	PEP_2_M_QI	8100.886b	6	1350.15	14.4544	2.08195e-09	0.63898	86.7266	1
	PEP_3_CB_QI	15476.738c	6	2579.46	34.281	6.51533e-16	0.807606	205.686	1
Intercept	PEP_3_C_QI	4053.9	1	4053.9	51.044	3.96311e-09	0.510216	51.044	1
	PEP_2_M_QI	3761.93	1	3761.93	40.2745	6.83326e-08	0.451131	40.2745	0.99999
	PEP_3_CB_QI	2933.4	1	2933.4	38.9849	9.84115e-08	0.443087	38.9849	0.999984
IQ	PEP_3_C_QI	1270.59	1	1270.59	15.9985	0.000213609	0.246136	15.9985	0.975019
	PEP_2_M_QI	663.692	1	663.692	7.10536	0.0103797	0.126643	7.10536	0.743145
	PEP_3_CB_QI	1225.55	1	1225.55	16.2876	0.000190476	0.249475	16.2876	0.977008
Age_Moths	PEP_3_C_QI	313.616	1	313.616	3.94885	0.0525084	0.0745786	3.94885	0.495338
	PEP_2_M_QI	179.442	1	179.442	1.92107	0.172014	0.0377265	1.92107	0.274359
	PEP_3_CB_QI	221.065	1	221.065	2.93796	0.0928398	0.0565668	2.93796	0.390065
YoE_Parents	PEP_3_C_QI	95.7934	1	95.7934	1.20617	0.27746	0.0240243	1.20617	0.189774
	PEP_2_M_QI	126.299	1	126.299	1.35213	0.250538	0.0268535	1.35213	0.207115
	PEP_3_CB_QI	162.86	1	162.86	2.16441	0.147632	0.0423031	2.16441	0.302718
Age_Parents_Birth	PEP_3_C_QI	72.5774	1	72.5774	0.913848	0.343788	0.0183085	0.913848	0.155117
	PEP_2_M_QI	18.4549	1	18.4549	0.197575	0.658642	0.00401595	0.197575	0.0720314
	PEP_3_CB_QI	0.964652	1	0.964652	0.0128202	0.910314	0.000261569	0.0128202	0.0514132
Language_Functioning	PEP_3_C_QI	1058.12	2	529.06	6.66158	0.00275989	0.213775	13.3232	0.896788
	PEP_2_M_QI	495.786	2	247.893	2.65389	0.0804789	0.0977353	5.30779	0.502982
	PEP_3_CB_QI	1407.95	2	703.977	9.35587	0.000361858	0.276344	18.7117	0.971428
Error	PEP_3_C_QI	3891.56	49	79.4196
	PEP_2_M_QI	4576.95	49	93.4072
	PEP_3_CB_QI	3686.98	49	75.2444
Total	PEP_3_C_QI	535764	56
	PEP_2_M_QI	514853	56
	PEP_3_CB_QI	509478	56
Corrected Total	PEP_3_C_QI	18899.7	55
	PEP_2_M_QI	12677.8	55
	PEP_3_CB_QI	19163.7	55
a. R Squared = .794 (Adjusted R Squared = .769)
b. R Squared = .639 (Adjusted R Squared = .595)
c. R Squared = .808 (Adjusted R Squared = .784)
d. Computed using alpha = .05
Parameter Estimates
Dependent Variable	Parameter	B	Std. Error	t	Sig.	95% Confidence Interval		Partial Eta Squared	Noncent. Parameter	Observed Powerb
						Lower Bound	Upper Bound
PEP_3_C_QI	Intercept	93.7381	13.3686	7.01183	6.35966e-09	66.8729	120.603	0.500844	7.01183	1
	IQ	0.333434	0.0833624	3.99981	0.000213609	0.165911	0.500957	0.246136	3.99981	0.975019
	Age_Moths	-0.119545	0.0601583	-1.98717	0.0525084	-0.240437	0.00134775	0.0745786	1.98717	0.495338
	YoE_Parents	0.525285	0.47829	1.09826	0.27746	-0.435875	1.48645	0.0240243	1.09826	0.189774
	Age_Parents_Birth	-0.220244	0.230392	-0.955954	0.343788	-0.683233	0.242745	0.0183085	0.955954	0.155117
	[Language_Functioning=AFL]	-17.1036	4.96505	-3.4448	0.00118058	-27.0813	-7.12599	0.194962	3.4448	0.921696
	[Language_Functioning=IFL]	-6.05728	3.83791	-1.57828	0.120937	-13.7698	1.65529	0.0483765	1.57828	0.34018
	[Language_Functioning=MNIFL]	0a
PEP_2_M_QI	Intercept	89.3599	14.4981	6.16357	1.30919e-07	60.2249	118.495	0.436714	6.16357	0.999977
	IQ	0.240985	0.0904058	2.66559	0.0103797	0.0593074	0.422662	0.126643	2.66559	0.743145
	Age_Moths	-0.0904261	0.0652411	-1.38603	0.172014	-0.221533	0.0406809	0.0377265	1.38603	0.274359
	YoE_Parents	0.603152	0.518702	1.16281	0.250538	-0.439218	1.64552	0.0268535	1.16281	0.207115
	Age_Parents_Birth	-0.11106	0.249858	-0.444494	0.658642	-0.613168	0.391048	0.00401595	0.444494	0.0720314
	[Language_Functioning=AFL]	-12.3898	5.38456	-2.30098	0.0256874	-23.2104	-1.56909	0.0975146	2.30098	0.616303
	[Language_Functioning=IFL]	-7.10301	4.16218	-1.70656	0.0942351	-15.4672	1.26121	0.0561012	1.70656	0.387255
	[Language_Functioning=MNIFL]	0a
PEP_3_CB_QI	Intercept	84.5162	13.0124	6.49504	4.01994e-08	58.3667	110.666	0.462634	6.49504	0.999995
	IQ	0.32747	0.0811416	4.03579	0.000190476	0.16441	0.49053	0.249475	4.03579	0.977008
	Age_Moths	-0.100367	0.0585556	-1.71405	0.0928398	-0.218039	0.0173048	0.0565668	1.71405	0.390065
	YoE_Parents	0.684912	0.465548	1.47119	0.147632	-0.250642	1.62047	0.0423031	1.47119	0.302718
	Age_Parents_Birth	-0.0253915	0.224254	-0.113227	0.910314	-0.476046	0.425263	0.000261569	0.113227	0.0514132
	[Language_Functioning=AFL]	-18.7305	4.83278	-3.87572	0.000316134	-28.4424	-9.01869	0.234629	3.87572	0.967023
	[Language_Functioning=IFL]	-15.3057	3.73567	-4.09718	0.000156487	-22.8128	-7.79861	0.255171	4.09718	0.980093
	[Language_Functioning=MNIFL]	0a
a. This parameter is set to zero because it is redundant.
b. Computed using alpha = .05
Custom Hypothesis Tests
Contrast Results (K Matrix)
Language_Functioning Difference Contrast			Dependent Variable
			PEP_3_C_QI	PEP_2_M_QI	PEP_3_CB_QI
Level 2 vs. Level 1	Contrast Estimate		11.0464	5.28676	3.42482
	Hypothesized Value		0	0	0
	Difference (Estimate - Hypothesized)		11.0464	5.28676	3.42482
	Std. Error		3.5309	3.82923	3.43684
	Sig.		0.00295662	0.173658	0.323901
	95% Confidence Interval for Difference	Lower Bound	3.95075	-2.40838	-3.48176
		Upper Bound	18.142	12.9819	10.3314
Level 3 vs. Previous	Contrast Estimate		11.5805	9.74639	17.0181
	Hypothesized Value		0	0	0
	Difference (Estimate - Hypothesized)		11.5805	9.74639	17.0181
	Std. Error		4.0711	4.41507	3.96264
	Sig.		0.00647236	0.0319904	8.25198e-05
	95% Confidence Interval for Difference	Lower Bound	3.39928	0.873965	9.05489
		Upper Bound	19.7616	18.6188	24.9813
Multivariate Test Results
	Value	F	Hypothesis df	Error df	Sig.	Partial Eta Squared	Noncent. Parameter	Observed Powerc
Pillai's trace	0.448229	4.62159	6	96	0.000363477	0.224114	27.7296	0.98378
Wilks' lambda	0.597113	4.608a	6	94	0.000382013	0.227269	27.6465	0.983351
Hotelling's trace	0.598791	4.59073	6	92	0.000404274	0.230411	27.5444	0.982838
Roy's largest root	0.416456	6.663b	3	48	0.000748369	0.294013	19.9899	0.962956
a. Exact statistic
b. The statistic is an upper bound on F that yields a lower bound on the significance level.
c. Computed using alpha = .05
Univariate Test Results
Source	Dependent Variable	Sum of Squares	df	Mean Square	F	Sig.	Partial Eta Squared	Noncent. Parameter	Observed Powera
Contrast	PEP_3_C_QI	1058.12	2	529.06	6.66158	0.00275989	0.213775	13.3232	0.896788
	PEP_2_M_QI	495.786	2	247.893	2.65389	0.0804789	0.0977353	5.30779	0.502982
	PEP_3_CB_QI	1407.95	2	703.977	9.35587	0.000361858	0.276344	18.7117	0.971428
Error	PEP_3_C_QI	3891.56	49	79.4196
	PEP_2_M_QI	4576.95	49	93.4072
	PEP_3_CB_QI	3686.98	49	75.2444
a. Computed using alpha = .05
Estimated Marginal Means
1. Grand Mean
Dependent Variable	Mean	Std. Error	95% Confidence Interval
			Lower Bound	Upper Bound
PEP_3_C_QI	97.717a	1.27357	95.158	100.277
PEP_2_M_QI	95.759a	1.38117	92.9838	98.535
PEP_3_CB_QI	94.961a	1.23964	92.4698	97.4521
a. Covariates appearing in the model are evaluated at the following values: IQ = 62.43, Age_Moths = 68.63, YoE_Parents = 13.3571, Age_Parents_Birth = 36.0000.
2. Language_Functioning
Estimates
Dependent Variable	Language_Functioning	Mean	Std. Error	95% Confidence Interval
				Lower Bound	Upper Bound
PEP_3_C_QI	AFL	88.334a	2.43272	83.4453	93.2227
	IFL	99.380a	2.29435	94.7697	103.991
	MNIFL	105.438a	3.31158	98.7828	112.093
PEP_2_M_QI	AFL	89.867a	2.63827	84.5654	95.169
	IFL	95.154a	2.48821	90.1538	100.154
	MNIFL	102.257a	3.59139	95.0398	109.474
PEP_3_CB_QI	AFL	87.576a	2.36791	82.8173	92.3343
	IFL	91.001a	2.23323	86.5128	95.4885
	MNIFL	106.306a	3.22336	99.8287	112.784
a. Covariates appearing in the model are evaluated at the following values: IQ = 62.43, Age_Moths = 68.63, YoE_Parents = 13.3571, Age_Parents_Birth = 36.0000.
Pairwise Comparisons
Dependent Variable	(I) Language_Functioning	(J) Language_Functioning	Mean Difference (I-J)	Std. Error	Sig.b	95% Confidence Interval for Differenceb
						Lower Bound	Upper Bound
PEP_3_C_QI	AFL	IFL	-11.046*	3.5309	0.00884366	-19.7751	-2.31761
		MNIFL	-17.104*	4.96505	0.00353756	-29.3778	-4.82952
	IFL	AFL	11.046*	3.5309	0.00884366	2.31761	19.7751
		MNIFL	-6.05728	3.83791	0.320703	-15.545	3.43043
	MNIFL	AFL	17.104*	4.96505	0.00353756	4.82952	29.3778
		IFL	6.05728	3.83791	0.320703	-3.43043	15.545
PEP_2_M_QI	AFL	IFL	-5.28676	3.82923	0.43574	-14.753	4.1795
		MNIFL	-12.3898	5.38456	0.0750997	-25.701	0.921421
	IFL	AFL	5.28676	3.82923	0.43574	-4.1795	14.753
		MNIFL	-7.10301	4.16218	0.256901	-17.3923	3.18633
	MNIFL	AFL	12.3898	5.38456	0.0750997	-0.921421	25.701
		IFL	7.10301	4.16218	0.256901	-3.18633	17.3923
PEP_3_CB_QI	AFL	IFL	-3.42482	3.43684	0.690949	-11.921	5.07139
		MNIFL	-18.731*	4.83278	0.000948103	-30.6777	-6.78339
	IFL	AFL	3.42482	3.43684	0.690949	-5.07139	11.921
		MNIFL	-15.306*	3.73567	0.000469387	-24.5407	-6.07076
	MNIFL	AFL	18.731*	4.83278	0.000948103	6.78339	30.6777
		IFL	15.306*	3.73567	0.000469387	6.07076	24.5407
Based on estimated marginal means
*. The mean difference is significant at the .05 level.
b. Adjustment for multiple comparisons: Sidak.
Multivariate Tests
	Value	F	Hypothesis df	Error df	Sig.	Partial Eta Squared	Noncent. Parameter	Observed Powerc
Pillai's trace	0.448229	4.62159	6	96	0.000363477	0.224114	27.7296	0.98378
Wilks' lambda	0.597113	4.608a	6	94	0.000382013	0.227269	27.6465	0.983351
Hotelling's trace	0.598791	4.59073	6	92	0.000404274	0.230411	27.5444	0.982838
Roy's largest root	0.416456	6.663b	3	48	0.000748369	0.294013	19.9899	0.962956
Each F tests the multivariate effect of Language_Functioning. These tests are based on the linearly independent pairwise comparisons among the estimated marginal means.
a. Exact statistic
b. The statistic is an upper bound on F that yields a lower bound on the significance level.
c. Computed using alpha = .05
Univariate Tests
Dependent Variable		Sum of Squares	df	Mean Square	F	Sig.	Partial Eta Squared	Noncent. Parameter	Observed Powera
PEP_3_C_QI	Contrast	1058.12	2	529.06	6.66158	0.00275989	0.213775	13.3232	0.896788
	Error	3891.56	49	79.4196
PEP_2_M_QI	Contrast	495.786	2	247.893	2.65389	0.0804789	0.0977353	5.30779	0.502982
	Error	4576.95	49	93.4072
PEP_3_CB_QI	Contrast	1407.95	2	703.977	9.35587	0.000361858	0.276344	18.7117	0.971428
	Error	3686.98	49	75.2444
The F tests the effect of Language_Functioning. This test is based on the linearly independent pairwise comparisons among the estimated marginal means.
a. Computed using alpha = .05
General Linear Model
Notes
Output Created		29-MAR-2024 10:04:40
Comments
Input	Data	/Users/davidvagni/Downloads/Paper_QI_Vineland/Data_Set_PEP_VABS_final.sav
	Active Dataset	DataSet1
	Filter	<none>
	Weight	<none>
	Split File	<none>
	N of Rows in Working Data File	56
Missing Value Handling	Definition of Missing	User-defined missing values are treated as missing.
	Cases Used	Statistics are based on all cases with valid data for all variables in the model.
Syntax		GLM VABS2_C_IQ VABS2_DL_IQ VABS2_S_IQ BY Language_Functioning WITH IQ Age_Moths YoE_Parents Age_Parents_Birth /CONTRAST(Language_Functioning)=Difference /METHOD=SSTYPE(3) /INTERCEPT=INCLUDE /EMMEANS=TABLES(OVERALL) WITH(IQ=MEAN Age_Moths=MEAN YoE_Parents=MEAN Age_Parents_Birth=MEAN) /EMMEANS=TABLES(Language_Functioning) WITH(IQ=MEAN Age_Moths=MEAN YoE_Parents=MEAN Age_Parents_Birth=MEAN) COMPARE …
Resources	Processor Time	00:00:00,06
	Elapsed Time	00:00:00,00
Between-Subjects Factors
		N
Language_Functioning	AFL	25
	IFL	16
	MNIFL	15
Descriptive Statistics
Language_Functioning		Mean	Std. Deviation	N
VABS2_C_IQ	AFL	43.56	19.0221	25
	IFL	59.8125	17.8707	16
	MNIFL	85.8667	17.6428	15
	Total	59.5357	25.0867	56
VABS2_DL_IQ	AFL	58.96	18.5348	25
	IFL	64.8125	17.042	16
	MNIFL	88.9333	17.4293	15
	Total	68.6607	21.578	56
VABS2_S_IQ	AFL	57.84	15.2717	25
	IFL	65.3125	14.6138	16
	MNIFL	85.4667	17.7477	15
	Total	67.375	19.2878	56
Box's Test of Equality of Covariance Matricesa
Box's M	14.5171
F	1.10276
df1	12
df2	9270.19
Sig.	0.352492
Tests the null hypothesis that the observed covariance matrices of the dependent variables are equal across groups.
a. Design: Intercept + IQ + Age_Moths + YoE_Parents + Age_Parents_Birth + Language_Functioning
Multivariate Testsa
Effect		Value	F	Hypothesis df	Error df	Sig.	Partial Eta Squared	Noncent. Parameter	Observed Powerd
Intercept	Pillai's Trace	0.301158	6.751b	3	47	0.000702131	0.301158	20.2542	0.964818
	Wilks' Lambda	0.698842	6.751b	3	47	0.000702131	0.301158	20.2542	0.964818
	Hotelling's Trace	0.43094	6.751b	3	47	0.000702131	0.301158	20.2542	0.964818
	Roy's Largest Root	0.43094	6.751b	3	47	0.000702131	0.301158	20.2542	0.964818
IQ	Pillai's Trace	0.193509	3.759b	3	47	0.016843	0.193509	11.2771	0.777923
	Wilks' Lambda	0.806491	3.759b	3	47	0.016843	0.193509	11.2771	0.777923
	Hotelling's Trace	0.239939	3.759b	3	47	0.016843	0.193509	11.2771	0.777923
	Roy's Largest Root	0.239939	3.759b	3	47	0.016843	0.193509	11.2771	0.777923
Age_Moths	Pillai's Trace	0.137843	2.505b	3	47	0.0705239	0.137843	7.5144	0.583892
	Wilks' Lambda	0.862157	2.505b	3	47	0.0705239	0.137843	7.5144	0.583892
	Hotelling's Trace	0.159881	2.505b	3	47	0.0705239	0.137843	7.5144	0.583892
	Roy's Largest Root	0.159881	2.505b	3	47	0.0705239	0.137843	7.5144	0.583892
YoE_Parents	Pillai's Trace	0.171176	3.236b	3	47	0.0304327	0.171176	9.70686	0.707613
	Wilks' Lambda	0.828824	3.236b	3	47	0.0304327	0.171176	9.70686	0.707613
	Hotelling's Trace	0.206529	3.236b	3	47	0.0304327	0.171176	9.70686	0.707613
	Roy's Largest Root	0.206529	3.236b	3	47	0.0304327	0.171176	9.70686	0.707613
Age_Parents_Birth	Pillai's Trace	0.277407	6.015b	3	47	0.00148557	0.277407	18.0435	0.9426
	Wilks' Lambda	0.722593	6.015b	3	47	0.00148557	0.277407	18.0435	0.9426
	Hotelling's Trace	0.383905	6.015b	3	47	0.00148557	0.277407	18.0435	0.9426
	Roy's Largest Root	0.383905	6.015b	3	47	0.00148557	0.277407	18.0435	0.9426
Language_Functioning	Pillai's Trace	0.10004	0.842459	6	96	0.54027	0.0500199	5.05475	0.318791
	Wilks' Lambda	0.902212	.827b	6	94	0.551746	0.0501518	4.96318	0.312654
	Hotelling's Trace	0.105892	0.811836	6	92	0.563392	0.0502835	4.87102	0.306487
	Roy's Largest Root	0.0704853	1.128c	3	48	0.347232	0.0658442	3.38329	0.284833
a. Design: Intercept + IQ + Age_Moths + YoE_Parents + Age_Parents_Birth + Language_Functioning
b. Exact statistic
c. The statistic is an upper bound on F that yields a lower bound on the significance level.
d. Computed using alpha = .05
Levene's Test of Equality of Error Variancesa
	F	df1	df2	Sig.
VABS2_C_IQ	2.47736	2	53	0.093639
VABS2_DL_IQ	0.0136977	2	53	0.986399
VABS2_S_IQ	0.0254723	2	53	0.974861
Tests the null hypothesis that the error variance of the dependent variable is equal across groups.
a. Design: Intercept + IQ + Age_Moths + YoE_Parents + Age_Parents_Birth + Language_Functioning
Tests of Between-Subjects Effects
Source	Dependent Variable	Type III Sum of Squares	df	Mean Square	F	Sig.	Partial Eta Squared	Noncent. Parameter	Observed Powerd
Corrected Model	VABS2_C_IQ	23390.347a	6	3898.39	17.0196	1.6643e-10	0.67575	102.118	1
	VABS2_DL_IQ	15244.218b	6	2540.7	12.0118	2.99678e-08	0.595278	72.0709	0.999999
	VABS2_S_IQ	10106.629c	6	1684.44	7.97117	5.05603e-06	0.493943	47.827	0.999721
Intercept	VABS2_C_IQ	1814.11	1	1814.11	7.92005	0.00701961	0.139143	7.92005	0.787783
	VABS2_DL_IQ	4351.54	1	4351.54	20.573	3.72227e-05	0.295704	20.573	0.993527
	VABS2_S_IQ	2435.4	1	2435.4	11.5249	0.00136887	0.190416	11.5249	0.914284
IQ	VABS2_C_IQ	2193.69	1	2193.69	9.57723	0.0032522	0.163497	9.57723	0.858489
	VABS2_DL_IQ	1596.32	1	1596.32	7.547	0.00838691	0.133464	7.547	0.768228
	VABS2_S_IQ	1550.71	1	1550.71	7.33833	0.00927246	0.130255	7.33833	0.756644
Age_Moths	VABS2_C_IQ	1362.59	1	1362.59	5.94879	0.018396	0.108261	5.94879	0.666783
	VABS2_DL_IQ	785.415	1	785.415	3.71325	0.0597912	0.0704424	3.71325	0.471838
	VABS2_S_IQ	273.427	1	273.427	1.29393	0.260858	0.0257273	1.29393	0.2002
YoE_Parents	VABS2_C_IQ	407.966	1	407.966	1.7811	0.188183	0.0350741	1.7811	0.257911
	VABS2_DL_IQ	365.568	1	365.568	1.72832	0.194746	0.03407	1.72832	0.251687
	VABS2_S_IQ	83.9201	1	83.9201	0.39713	0.531503	0.00803954	0.39713	0.09476
Age_Parents_Birth	VABS2_C_IQ	531.098	1	531.098	2.31867	0.134257	0.0451819	2.31867	0.32051
	VABS2_DL_IQ	2261.27	1	2261.27	10.6907	0.00197364	0.179102	10.6907	0.89343
	VABS2_S_IQ	62.9315	1	62.9315	0.297807	0.587736	0.00604098	0.297807	0.0833943
Language_Functioning	VABS2_C_IQ	731.57	2	365.785	1.59695	0.212873	0.0611929	3.1939	0.32196
	VABS2_DL_IQ	403.593	2	201.797	0.954044	0.392218	0.037481	1.90809	0.206085
	VABS2_S_IQ	490.596	2	245.298	1.16081	0.321696	0.0452367	2.32162	0.243172
Error	VABS2_C_IQ	11223.6	49	229.053
	VABS2_DL_IQ	10364.3	49	211.517
	VABS2_S_IQ	10354.5	49	211.316
Total	VABS2_C_IQ	233106	56
	VABS2_DL_IQ	289609	56
	VABS2_S_IQ	274667	56
Corrected Total	VABS2_C_IQ	34613.9	55
	VABS2_DL_IQ	25608.6	55
	VABS2_S_IQ	20461.1	55
a. R Squared = .676 (Adjusted R Squared = .636)
b. R Squared = .595 (Adjusted R Squared = .546)
c. R Squared = .494 (Adjusted R Squared = .432)
d. Computed using alpha = .05
Parameter Estimates
Dependent Variable	Parameter	B	Std. Error	t	Sig.	95% Confidence Interval		Partial Eta Squared	Noncent. Parameter	Observed Powerb
						Lower Bound	Upper Bound
VABS2_C_IQ	Intercept	65.4482	22.7033	2.88276	0.00583856	19.8243	111.072	0.145006	2.88276	0.806723
	IQ	0.438121	0.141571	3.09471	0.0032522	0.153623	0.722618	0.163497	3.09471	0.858489
	Age_Moths	-0.24918	0.102164	-2.43901	0.018396	-0.454487	-0.0438733	0.108261	2.43901	0.666783
	YoE_Parents	1.08403	0.81226	1.33458	0.188183	-0.548272	2.71632	0.0350741	1.33458	0.257911
	Age_Parents_Birth	-0.595786	0.391264	-1.52272	0.134257	-1.38206	0.19049	0.0451819	1.52272	0.32051
	[Language_Functioning=AFL]	-15.0456	8.43195	-1.78436	0.0805571	-31.9903	1.89899	0.0610139	1.78436	0.416709
	[Language_Functioning=IFL]	-8.67348	6.51776	-1.33075	0.189432	-21.7714	4.42445	0.0348799	1.33075	0.256707
	[Language_Functioning=MNIFL]	0a
VABS2_DL_IQ	Intercept	93.8625	21.8169	4.30228	8.04831e-05	50.0197	137.705	0.274177	4.30228	0.987983
	IQ	0.373737	0.136044	2.74718	0.00838691	0.100347	0.647127	0.133464	2.74718	0.768228
	Age_Moths	-0.189183	0.0981757	-1.92698	0.0597912	-0.386474	0.00810894	0.0704424	1.92698	0.471838
	YoE_Parents	1.02615	0.780549	1.31465	0.194746	-0.54242	2.59472	0.03407	1.31465	0.251687
	Age_Parents_Birth	-1.22936	0.375989	-3.26966	0.00197364	-1.98494	-0.47378	0.179102	3.26966	0.89343
	[Language_Functioning=AFL]	-5.81936	8.10276	-0.718195	0.476048	-22.1025	10.4637	0.0104169	0.718195	0.10846
	[Language_Functioning=IFL]	-8.40916	6.2633	-1.34261	0.185586	-20.9957	4.17743	0.0354823	1.34261	0.260442
	[Language_Functioning=MNIFL]	0a
VABS2_S_IQ	Intercept	73.1413	21.8066	3.3541	0.00154315	29.3193	116.963	0.186721	3.3541	0.907862
	IQ	0.368359	0.135979	2.70894	0.00927246	0.0950985	0.64162	0.130255	2.70894	0.756644
	Age_Moths	-0.111623	0.0981291	-1.13751	0.260858	-0.30882	0.0855751	0.0257273	1.13751	0.2002
	YoE_Parents	-0.491655	0.780179	-0.630183	0.531503	-2.05948	1.07617	0.00803954	0.630183	0.09476
	Age_Parents_Birth	-0.205086	0.375811	-0.545717	0.587736	-0.960306	0.550133	0.00604098	0.545717	0.0833943
	[Language_Functioning=AFL]	-9.99357	8.09891	-1.23394	0.223111	-26.2689	6.2818	0.0301372	1.23394	0.227351
	[Language_Functioning=IFL]	-9.41732	6.26033	-1.50428	0.138927	-21.9979	3.16329	0.0441425	1.50428	0.314093
	[Language_Functioning=MNIFL]	0a
a. This parameter is set to zero because it is redundant.
b. Computed using alpha = .05
Custom Hypothesis Tests
Contrast Results (K Matrix)
Language_Functioning Difference Contrast			Dependent Variable
			VABS2_C_IQ	VABS2_DL_IQ	VABS2_S_IQ
Level 2 vs. Level 1	Contrast Estimate		6.37216	-2.5898	0.576256
	Hypothesized Value		0	0	0
	Difference (Estimate - Hypothesized)		6.37216	-2.5898	0.576256
	Std. Error		5.99639	5.76228	5.75955
	Sig.		0.293142	0.655096	0.920711
	95% Confidence Interval for Difference	Lower Bound	-5.67803	-14.1695	-10.998
		Upper Bound	18.4223	8.98994	12.1505
Level 3 vs. Previous	Contrast Estimate		11.8596	7.11426	9.70545
	Hypothesized Value		0	0	0
	Difference (Estimate - Hypothesized)		11.8596	7.11426	9.70545
	Std. Error		6.91378	6.64386	6.6407
	Sig.		0.0925987	0.289505	0.15026
	95% Confidence Interval for Difference	Lower Bound	-2.03419	-6.23708	-3.63955
		Upper Bound	25.7533	20.4656	23.0504
Multivariate Test Results
	Value	F	Hypothesis df	Error df	Sig.	Partial Eta Squared	Noncent. Parameter	Observed Powerc
Pillai's trace	0.10004	0.842459	6	96	0.54027	0.0500199	5.05475	0.318791
Wilks' lambda	0.902212	.827a	6	94	0.551746	0.0501518	4.96318	0.312654
Hotelling's trace	0.105892	0.811836	6	92	0.563392	0.0502835	4.87102	0.306487
Roy's largest root	0.0704853	1.128b	3	48	0.347232	0.0658442	3.38329	0.284833
a. Exact statistic
b. The statistic is an upper bound on F that yields a lower bound on the significance level.
c. Computed using alpha = .05
Univariate Test Results
Source	Dependent Variable	Sum of Squares	df	Mean Square	F	Sig.	Partial Eta Squared	Noncent. Parameter	Observed Powera
Contrast	VABS2_C_IQ	731.57	2	365.785	1.59695	0.212873	0.0611929	3.1939	0.32196
	VABS2_DL_IQ	403.593	2	201.797	0.954044	0.392218	0.037481	1.90809	0.206085
	VABS2_S_IQ	490.596	2	245.298	1.16081	0.321696	0.0452367	2.32162	0.243172
Error	VABS2_C_IQ	11223.6	49	229.053
	VABS2_DL_IQ	10364.3	49	211.517
	VABS2_S_IQ	10354.5	49	211.316
a. Computed using alpha = .05
Estimated Marginal Means
1. Grand Mean
Dependent Variable	Mean	Std. Error	95% Confidence Interval
			Lower Bound	Upper Bound
VABS2_C_IQ	60.824a	2.16285	56.4779	65.1707
VABS2_DL_IQ	68.918a	2.07841	64.7417	73.0951
VABS2_S_IQ	68.057a	2.07742	63.8821	72.2315
a. Covariates appearing in the model are evaluated at the following values: IQ = 62.43, Age_Moths = 68.63, YoE_Parents = 13.3571, Age_Parents_Birth = 36.0000.
2. Language_Functioning
Estimates
Dependent Variable	Language_Functioning	Mean	Std. Error	95% Confidence Interval
				Lower Bound	Upper Bound
VABS2_C_IQ	AFL	53.685a	4.13139	45.3827	61.9873
	IFL	60.057a	3.89641	52.2271	67.8873
	MNIFL	68.731a	5.62393	57.429	80.0324
VABS2_DL_IQ	AFL	67.842a	3.9701	59.8637	75.8201
	IFL	65.252a	3.74429	57.7277	72.7765
	MNIFL	73.661a	5.40437	62.8008	84.5217
VABS2_S_IQ	AFL	64.534a	3.96821	56.5591	72.5079
	IFL	65.110a	3.74251	57.5889	72.6306
	MNIFL	74.527a	5.4018	63.6718	85.3824
a. Covariates appearing in the model are evaluated at the following values: IQ = 62.43, Age_Moths = 68.63, YoE_Parents = 13.3571, Age_Parents_Birth = 36.0000.
Pairwise Comparisons
Dependent Variable	(I) Language_Functioning	(J) Language_Functioning	Mean Difference (I-J)	Std. Error	Sig.a	95% Confidence Interval for Differencea
[truncated: 668 more rows]

## Sheet: Sheet_S10
General Linear Model
[truncated: 719 more rows]

[truncated: 2 more sheets: Sheet_S11, Sheet_S12]
